# Supplementary material for: Ground-dwelling invertebrate diversity in domestic gardens along a rural-urban gradient: Landscape characteristics are more important than garden characteristics
Source: PLoS One. 2020 Oct 2;15(10):e0240061. doi: 10.1371/journal.pone.0240061 (PMC7531831; doi:10.1371/journal.pone.0240061)
Supplement: S3 Table — (XLS) [file pone.0240061.s003.xls]

## Sheet: Environmental Variables
S3 Table. local garden characteristics and landscape characteristics per garden.
Garden	Total_garden_area	Area_with_vegetation	Grassland_area	Percentage_of_grassland	Area_of_shrubs_and_trees	Percentage_shrub_and_tree_cover	Habitat_richness	Structural_diversity	Total_native_plant_species_richness	Native_plant_species_richness_in_grassland	Length_of_non_permeable_garden_border	Percentage_length_of_non_permeable_garden_border	Index_of_permeable_garden_border	Percentage_of_sealed_area	Percentage_of_green_area	Distance_to_city_centre
1	260	244.589	47.1206	19.2652	103.108	42.1555	6	3.809	53	42	30.0563	45.2394	49.6586	37.9807	62.0193	3412
2	126	90.7201	19.4217	21.4083	0.332955	0.367013	7	2.571	38	20	31.8342	65.3652	34.6348	86.6472	13.3528	1222
3	463	396.125	161.289	40.7167	45.7122	11.5399	9	3.832	91	44	68.8024	55.9081	39.6184	44.3864	55.6136	9454
4	342	281.524	68.7584	24.4236	90.2299	32.0505	8	4.099	81	30	31.4751	32.1986	63.6764	71.1535	28.8465	811
5	165	146.402	17.9336	12.2496	0.0712352	0.0486572	6	3.163	52	22	8.05699	12.6538	83.3135	57.1185	42.8815	4118
6	66	54.4801	3.9651	7.27808	0.338081	0.62056	5	3.523	19	13	5.65855	16.4239	83.5761	37.711	62.289	3573
7	713	632.078	392.626	62.1166	108.67	17.1924	7	4.095	64	35	0	0	100	35.7822	64.2178	6893
8	61	28.8437	18.4084	63.8211	8.70489	30.1795	6	2.996	16	11	8.4301	27.4833	72.5167	78.1118	21.8882	1303
9	316	295.364	159.219	53.9059	73.7826	24.9802	7	3.354	65	32	25.21	23.5451	76.4549	47.734	52.266	3237
10	591	480.416	159.11	33.1191	70.9974	14.7783	8	4.214	47	31	80.1933	76.5536	19.1258	44.2822	55.7178	3671
11	505	432.457	252.039	58.2807	32.041	7.40906	9	4.162	49	29	32.7718	25.8076	73.9653	56.4539	43.5461	2189
12	1379	1276.88	752.327	58.9192	220.848	17.2959	8	4.434	87	47	7.69529	4.59118	93.5411	52.8165	47.1835	2683
13	836	734.033	398.45	54.2823	145.482	19.8195	9	3.806	51	32	19.3441	13.8772	77.0082	32.7643	67.2357	2740
14	597	556.267	181.398	32.6098	2.88224	0.518139	9	4.054	29	16	11.5866	10.2394	89.7606	51.507	48.493	2600
15	966	859.405	79.9277	9.30036	276.684	32.1948	8	3.951	49	30	57.1099	42.6466	56.4806	65.1626	34.8374	2170
16	164	153.035	87.1877	56.9724	0.867066	0.56658	8	3.458	46	26	6.29023	8.88223	91.1178	59.3564	40.6436	2881
17	490	417.559	167.149	40.0301	23.2863	5.57678	8	3.702	32	19	29.9635	26.0324	73.9676	36.6763	63.3237	3288
18	753	682.215	249.407	36.5585	197.884	29.0062	7	3.911	32	19	0	0	99.4184	43.5117	56.4883	2806
19	835	696.836	313.254	44.9538	71.106	10.2041	9	4.161	76	37	19.8806	14.3598	70.0934	52.6114	47.3886	3041
20	432	367.107	113.762	30.9889	85.0393	23.1647	8	3.851	114	54	99.5239	73.0276	26.9724	51.9025	48.0975	3031
21	717	637.673	196.49	30.8135	200.622	31.4616	9	3.821	77	47	68.789	56.4941	43.5059	59.0154	40.9846	2256
22	1080	895.508	319.111	35.6347	77.3763	8.64049	9	3.981	128	80	29.8541	19.9905	66.405	44.191	55.809	2583
23	136	133.331	41.3955	31.0471	12.1589	9.11935	6	3.734	14	8	16.7643	31.7039	65.5486	47.7978	52.2022	3089
24	287	248.993	77.2881	31.0402	33.5613	13.4788	9	3.605	85	35	92.9837	77.4147	22.5853	59.4399	40.5601	2558
25	681	596.117	132.443	22.2176	233.109	39.1046	8	3.978	39	21	58.9277	46.6484	53.1128	53.218	46.782	3088
26	400	359.624	146.541	40.7484	87.2021	24.2481	6	4.089	52	26	51.2275	44.981	55.019	53.9783	46.0217	2864
27	189	124.587	4.60008	3.69226	7.79921	6.26004	4	2.583	59	31	63.8274	90.7721	9.22793	49.2618	6.83999	556
28	691	610.931	405.713	66.4091	6.78279	1.11024	7	3.539	68	46	0	0	100	35.2524	64.7476	9516
29	179	137.413	28.4514	20.7051	1.2362	0.899626	9	3.369	80	37	20.4683	31.7256	56.875	38.618	45.8437	2867
30	364	336.774	50.6474	15.039	195	57.9022	8	3.959	40	17	58.7897	66.8366	33.1634	63.2907	36.7093	2796
31	292	224.281	87.0504	38.8131	17.1895	7.66426	9	3.09	76	46	31.8471	31.9102	62.2929	60.2887	39.7113	2348
32	301	142.515	44.2655	31.0602	68.5753	48.1179	9	3.319	18	13	25.9434	39.9892	60.0108	55.6653	44.3347	3293
33	705	589.079	375.294	63.7086	44.9501	7.63057	9	3.84	90	69	42.9283	35.4995	62.2242	46.2483	53.7517	2215
34	95	53.2345	35.565	66.8082	0.151723	0.285008	7	3.235	23	19	25.8492	62.5705	23.8697	87.0065	12.9935	1270
35	605	505.974	208.355	41.1791	76.9808	15.2144	8	3.754	61	38	104.738	95.6354	4.36461	53.665	46.335	9336
