# Supplementary material for: Ground-dwelling invertebrate diversity in domestic gardens along a rural-urban gradient: Landscape characteristics are more important than garden characteristics
Source: PLoS One. 2020 Oct 2;15(10):e0240061. doi: 10.1371/journal.pone.0240061 (PMC7531831; doi:10.1371/journal.pone.0240061)
Supplement: S4 Table — For ants presence data is given. (XLSX) [file pone.0240061.s004.xlsx]

## Sheet: All combined
S4 Table. Abundance of invertebrate species recorded in 35 domestic gardens. For ants presence data is given.
		Garden number
Invertebrate group	Species	1	2	3	4	5	6	7	8	9	10	11	12	13	14	15	16	17	18	19	20	21	22	23	24	25	26	27	28	29	30	31	32	33	34	35
Snails and slugs (Gastropoda)	Acicula lineata (Draparnaud, 1801)	–	–	–	–	–	–	–	–	–	–	–	–	–	–	–	–	–	–	–	–	–	–	–	–	–	–	–	1	–	–	–	–	–	–	–
	Aegopinella minor (Stabile, 1864)	–	–	6	–	–	–	–	–	1	–	7	6	–	–	–	–	–	3	–	–	1	2	–	–	–	–	–	17	8	–	1	–	5	2	10
	Aegopinella pura (Alder, 1830)	–	–	–	–	–	–	–	–	–	–	–	–	–	–	1	–	–	–	–	–	–	–	–	–	–	–	–	3	–	–	–	–	–	–	–
	Arion hortensis Férussac, 1819	–	9	17	18	–	–	2	32	3	–	1	–	–	1	–	1	1	2	7	1	1	2	6	–	–	–	–	2	1	–	2	–	–	14	10
	Arion vulgaris Moquin-Tandon, 1855	33	7	99	30	26	15	17	12	10	12	43	4	19	4	–	29	1	13	17	15	7	8	1	3	–	25	–	68	79	5	52	6	–	28	51
	Balea biplicata (Montagu, 1803)	–	–	–	–	–	–	–	–	–	–	–	–	–	–	–	–	–	–	–	–	–	14	–	–	–	–	–	–	–	–	–	–	–	–	–
	Carychium tridentatum (Risso, 1826)	–	1	–	–	–	–	–	–	–	–	–	–	–	–	–	–	–	–	1	–	–	–	–	–	–	–	–	2	–	–	–	–	–	1	–
	Cecilioides acicula (Müller, 1774)	–	–	–	–	–	–	–	–	–	–	1	–	–	–	–	–	–	–	–	–	–	1	–	–	1	–	–	–	–	–	2	–	1	–	–
	Cepaea hortensis (Müller, 1774)	–	–	–	–	–	–	–	–	–	–	–	–	–	–	–	–	2	–	–	–	–	–	–	–	–	–	–	–	–	–	–	–	–	–	–
	Cepaea nemoralis (Linnaeus, 1758)	15	5	15	14	22	3	13	10	13	7	12	43	4	10	44	6	–	24	4	7	48	1	2	15	22	57	–	1	8	8	7	12	2	2	16
	Cochlicopa lubrica (Müller, 1774)	1	–	1	–	2	–	2	–	2	4	–	1	–	–	–	–	–	–	9	5	1	1	–	–	6	–	14	14	28	6	–	–	7	29	39
	Cochlicopa lubricella (Porro, 1838)	–	–	–	–	–	–	–	–	–	–	–	–	–	–	–	–	–	–	–	–	–	–	–	–	–	–	–	4	2	–	–	1	–	–	–
	Cochlodina laminata (Montagu, 1803)	–	–	–	–	–	–	–	–	–	–	–	–	–	–	–	–	–	–	–	–	–	–	–	–	–	–	–	1	–	–	–	–	–	–	–
	Cochlostoma septemspirale (Razoumowsky, 1789)	–	–	–	–	–	–	–	–	–	–	–	–	–	–	–	–	–	–	–	–	–	–	–	–	–	–	–	2	–	–	–	–	–	–	–
	Columella edentula (Draparnaud, 1805)	–	–	–	–	–	–	–	–	–	–	1	–	–	–	–	–	–	–	–	–	–	–	–	–	–	–	–	–	–	–	–	–	–	–	–
	Cornu aspersum (Müller, 1774)	–	–	–	–	–	2	–	–	–	–	–	–	–	–	–	–	–	1	–	–	–	–	–	–	–	8	–	–	–	–	–	–	–	–	–
	Deroceras sp.	7	25	18	25	46	20	19	67	32	5	41	23	4	3	–	29	11	10	54	8	14	11	11	8	4	12	–	19	57	37	7	17	37	70	16
	Discus rotundatus (Müller, 1774)	1	1	3	–	–	–	–	–	–	–	3	–	–	–	–	–	2	3	–	1	–	1	–	–	–	–	–	3	–	–	–	–	–	1	–
	Fruticicola fruticum (Müller, 1774)	–	–	–	–	–	–	–	–	–	–	–	–	–	–	–	–	1	–	–	–	–	–	–	–	–	–	–	–	–	–	–	–	–	–	–
	Helicodonta obvoluta (Müller, 1774)	–	–	–	–	–	–	–	–	–	–	–	–	–	–	–	–	–	–	–	–	–	–	–	–	–	–	–	1	–	–	–	–	–	–	–
	Helix pomatia (Linnaeus,1758)	–	–	2	–	–	–	–	–	–	–	3	31	–	8	4	2	–	1	–	–	14	1	–	1	6	7	–	1	12	3	1	10	16	–	13
	Hygromia cinctella (Draparnaud, 1801)	5	14	90	4	21	1	–	11	3	6	13	31	1	2	3	1	–	14	–	2	4	5	20	4	11	8	17	3	13	–	2	3	4	12	25
	Lacinaria plicata (Draparnaud, 1801)	–	–	–	–	–	–	–	–	–	–	–	–	–	–	–	–	–	–	–	–	–	14	–	–	–	–	–	–	–	–	–	–	1	5	–
	Limax cinereoniger Wolf, 1803	–	–	2	–	–	–	–	–	–	–	4	–	–	–	–	8	–	1	–	–	2	–	–	–	–	–	–	–	–	–	–	1	–	–	2
	Limax maximus Linnaeus, 1758	–	–	–	–	–	–	–	–	–	–	–	–	1	–	–	–	–	–	–	–	–	–	–	–	–	–	–	–	–	–	–	–	–	–	–
	Macrogastra attenuata (Rossmässler, 1835)	–	–	–	–	–	–	–	–	–	–	–	–	–	–	–	–	–	–	–	–	–	7	–	–	–	–	–	–	–	–	–	–	–	–	–
	Macrogastra plicatula (Draparnaud, 1801)	–	–	1	–	–	–	–	–	–	–	–	–	–	–	–	–	–	–	–	–	–	–	–	–	–	–	–	5	–	–	–	–	–	–	–
	Oxychilus cellarius (Müller, 1774)	–	2	5	–	–	1	2	–	4	–	2	2	1	10	1	1	5	1	–	5	4	5	6	–	3	–	1	3	2	–	11	–	3	5	3
	Oxychilus draparnaudi (Beck, 1837)	–	–	–	–	1	1	1	–	–	6	1	1	–	11	3	–	3	2	2	2	2	2	1	1	–	–	–	–	1	–	3	–	2	1	6
	Punctum pygmaeum (Draparnaud, 1801)	–	–	–	–	–	–	–	–	–	–	–	–	–	–	–	–	–	–	–	–	–	–	–	–	–	–	–	–	–	–	–	–	–	1	–
	Succinea putris (Linnaeus, 1758)	–	–	–	–	–	–	–	–	–	–	–	–	–	–	–	–	–	–	–	4	–	–	–	–	–	–	–	–	–	–	–	–	–	–	–
	Tandonia budapestensis (Hazay, 1880)	–	2	–	–	–	–	–	–	–	–	–	–	–	–	–	2	–	–	–	–	–	–	–	–	–	–	–	–	–	–	1	–	–	6	–
	Trichia hispida (Linnaeus, 1758)	–	–	2	–	1	–	–	1	–	–	–	–	–	–	–	–	–	–	–	–	–	–	–	–	–	–	–	–	–	–	–	–	–	–	–
	Trichia sericea (Draparnaud, 1801)	–	–	1	–	1	–	–	–	–	–	1	–	–	3	4	–	–	–	–	–	–	10	–	–	–	–	1	8	10	–	–	–	2	–	–
	Vallonia costata (Müller, 1774)	–	–	2	–	1	–	2	1	–	2	2	1	–	–	4	–	–	–	–	3	–	1	–	–	–	–	46	1	1	–	–	3	3	11	–
	Vallonia excentrica Sterki, 1893	–	3	3	–	–	–	21	–	1	8	2	–	1	–	–	2	3	–	3	2	2	2	5	5	17	2	21	–	1	1	2	5	–	9	–
	Vallonia pulchella (Müller, 1774)	–	–	–	–	–	–	–	–	–	–	–	–	–	–	–	–	–	–	–	–	–	2	–	–	–	–	–	–	–	–	–	–	–	–	2
	Vertigo pygmaea (Draparnaud, 1801)	–	–	–	–	–	–	–	–	1	–	–	–	–	–	–	–	–	–	–	–	–	21	–	–	–	–	–	3	4	1	–	–	1	1	–
	Vitrina pellucida (Müller, 1774)	–	–	–	–	–	–	–	–	–	–	–	–	–	–	–	–	–	–	–	–	–	–	–	–	–	–	–	–	–	–	–	1	–	–	1
Spiders (Araneae)	Agyneta rurestris (C. L. Koch, 1836)	–	1	1	–	–	–	–	–	1	–	3	1	10	–	–	1	–	–	–	1	–	–	–	1	1	–	5	1	–	–	3	–	–	1	–
	Alopecosa pulverulenta (Clerck, 1757)	1	–	–	–	–	–	–	–	–	–	–	–	–	–	–	1	–	–	–	1	–	–	–	–	1	–	–	1	–	1	–	–	1	–	–
	Apostenus fuscus Westring, 1851	–	–	–	–	–	–	–	–	–	–	–	1	–	–	–	–	–	–	–	–	–	–	–	–	–	–	–	–	–	–	–	–	–	–	–
	Arctosa leopardus (Sundevall, 1833)	1	–	–	–	–	–	–	–	5	3	–	–	–	9	–	–	1	–	–	1	–	–	–	–	–	–	–	–	–	1	–	–	–	–	–
	Atypus affinis Eichwald, 1830	–	–	–	–	–	–	–	–	–	–	–	1	–	–	–	–	–	–	–	–	–	–	–	–	–	–	–	–	–	–	–	–	–	–	–
	Cnephalocotes obscurus (Blackwall, 1834)	1	–	–	–	2	–	–	–	–	–	–	1	–	–	2	–	–	–	–	–	3	–	–	–	–	–	–	2	–	1	–	1	–	–	–
	Dicymbium nigrum (Blackwall, 1834)	–	–	–	–	–	–	–	–	–	–	–	–	1	–	–	–	–	–	–	–	–	–	–	–	–	–	–	–	–	–	–	–	–	5	–
	Diplocephalus cristatus (Blackwall, 1833)	–	2	–	–	–	–	–	3	–	–	–	–	–	–	–	–	–	–	–	–	–	–	–	–	–	–	–	–	–	–	2	–	–	4	1
	Diplostyla concolor (Wider, 1834)	–	5	–	–	–	–	–	–	–	–	–	2	–	1	–	–	–	–	–	–	–	–	–	–	–	–	–	–	–	–	2	–	–	–	–
	Drassyllus praeficus L. Koch, 1866)	–	–	1	–	–	–	–	–	–	–	4	5	3	–	2	–	–	–	–	–	–	1	–	–	–	–	–	3	1	–	–	–	11	–	–
	Drassyllus pusillus (C. L. Koch, 1833)	–	–	–	–	–	–	–	–	–	–	–	–	–	–	–	–	–	–	–	–	–	–	–	–	–	–	–	–	–	–	–	–	–	–	2
	Dysdera crocata C. L. Koch, 1838	–	–	–	–	1	–	–	1	–	–	–	–	–	–	–	–	–	–	–	–	–	–	–	–	–	–	–	–	–	–	–	–	–	–	–
	Enoplognatha thoracica (Hahn, 1833)	–	–	–	3	1	–	–	1	–	–	–	–	–	–	–	–	–	2	1	–	–	1	–	–	1	2	–	–	–	–	–	1	–	–	3
	Eratigena agrestis (Walckenaer, 1802)	–	–	–	–	–	–	–	–	–	–	–	–	–	–	–	–	–	–	–	–	–	–	–	–	–	–	–	–	–	1	–	–	–	–	–
	Erigone dentipalpis (Wider, 1834)	–	–	1	6	–	2	2	–	1	–	–	1	–	11	–	–	5	2	2	3	–	–	–	7	–	–	–	2	–	–	34	–	–	4	–
	Euophrys frontalis (Walckenaer, 1802)	–	–	–	–	–	–	–	–	–	–	–	2	–	–	–	–	–	–	–	–	–	2	–	–	–	–	–	–	–	–	–	–	–	–	–
	Hahnia nava (Blackwall, 1841)	–	–	–	–	–	–	–	–	1	–	–	1	–	–	–	–	–	–	–	–	–	–	–	1	–	1	–	–	–	–	–	–	–	–	–
	Haplodrassus signifier (C.L Koch, 1839)	–	–	–	–	–	–	–	–	–	–	–	–	–	–	–	–	–	–	–	–	–	–	–	–	–	–	–	–	–	–	–	–	2	–	–
	Heliophanus cupreus (Walckenaer, 1802)	–	–	–	–	–	1	–	–	–	–	–	–	–	–	–	–	–	–	–	–	–	–	–	–	–	–	–	–	–	–	–	–	–	–	–
	Mermessus trilobatus (Emerton, 1882)	1	–	–	1	1	–	10	5	12	–	4	6	–	2	1	–	2	3	1	8	–	–	1	17	6	2	6	3	–	1	–	12	2	1	1
	Micaria pulicaria (Sundevall, 1831)	–	–	–	–	–	–	1	–	–	–	–	–	–	–	–	–	–	–	–	–	–	1	–	–	–	–	–	–	–	–	–	–	–	–	–
	Micrargus subaequalis (Westring, 1851)	–	–	–	–	–	–	1	–	–	–	1	–	–	–	–	–	–	–	–	–	1	–	–	–	1	–	–	–	–	–	–	–	–	–	–
	Oedothorax apicatus (Blackwall, 1850)	–	–	–	–	–	–	–	–	–	–	–	–	–	–	–	–	–	–	–	–	–	–	1	–	–	–	–	–	–	–	–	–	–	–	–
	Oedothorax fuscus (Blackwall, 1834)	–	–	–	–	–	–	–	–	–	–	–	–	–	3	–	–	–	–	–	1	–	–	–	–	–	–	–	–	–	–	–	–	–	–	–
	Ostearius melanopygius (O. P.-Cambridge, 1880)	–	–	–	–	–	–	–	–	–	–	–	–	–	–	–	–	–	–	–	1	–	–	–	–	–	–	–	–	–	–	–	–	–	–	1
	Ozyptila claveata (Walckenaer, 1837)	–	–	–	–	–	–	–	–	–	–	–	–	–	–	–	–	–	1	–	–	1	–	–	–	–	–	–	–	–	–	–	–	–	–	–
	Ozyptila praticola (C. L. Koch, 1837)	–	–	–	1	–	–	–	1	–	–	–	–	–	–	–	–	–	–	–	1	–	–	–	–	–	–	–	–	–	–	–	–	–	–	–
	Pachygnatha degeeri Sundevall, 1830	1	–	2	–	–	–	–	–	5	3	1	1	–	–	–	3	2	1	14	22	–	–	–	–	1	–	–	4	–	–	–	–	–	1	–
	Palliduphantes pallidus (O. P.-Cambridge, 1871)	–	–	–	–	–	–	–	–	–	–	–	–	1	–	–	1	–	–	–	–	–	–	–	–	–	–	–	–	–	–	–	–	–	–	–
	Pardosa amentata (Clerck, 1757)	–	–	–	–	–	–	–	–	–	–	3	–	–	2	–	–	–	–	–	–	–	–	–	–	–	–	–	–	1	–	–	–	–	–	–
	Pardosa hortensis (Thorell, 1872)	12	2	1	3	4	16	1	–	3	4	9	6	–	5	3	2	2	4	4	–	12	–	1	2	6	4	–	–	12	8	5	3	14	–	6
	Pardosa lugubris (Walckenaer, 1802)	–	–	–	–	–	–	–	–	–	–	–	–	–	–	–	–	–	–	–	–	–	–	–	–	–	–	–	1	–	–	–	–	–	–	–
	Pardosa palustris (Linnaeus, 1758)	1	–	–	–	–	–	5	–	3	1	–	–	–	–	–	–	–	–	–	–	–	–	–	–	–	–	–	–	–	–	–	–	–	–	–
	Pardosa prativaga (L. Koch, 1870)	–	–	–	–	–	–	–	–	–	–	–	–	–	–	–	–	–	–	–	1	–	–	–	–	–	–	–	–	–	–	–	–	–	–	–
	Pardosa pullata (Clerck, 1757)	–	–	–	–	–	–	–	–	–	–	–	–	–	–	–	–	–	–	3	–	–	–	–	–	–	–	–	–	–	–	–	–	–	–	–
	Phrurolithus festivus (C. L. Koch, 1835)	1	–	1	1	3	–	5	1	–	–	6	4	–	1	–	–	–	–	1	1	1	–	1	2	2	–	–	1	1	–	–	–	–	–	–
	Piratula latitans (Blackwall, 1841)	–	–	–	–	–	–	3	–	–	–	–	6	–	–	1	30	–	–	46	1	1	–	–	–	–	–	–	8	–	–	–	–	–	–	–
	Pocadicnemis juncea Locket & Millidg, 1953	–	–	–	–	–	–	–	–	–	–	–	–	–	–	–	–	–	–	–	–	–	–	–	–	–	–	–	–	–	–	–	1	–	–	–
	Pocadicnemis pumila (Blackwall, 1841)	–	–	–	–	–	–	–	–	–	–	–	–	–	–	–	–	–	–	–	–	–	–	–	–	–	–	–	–	–	–	–	2	–	–	–
	Porrhomma microphthalmum (O. P.-Cambridge, 1871)	–	–	–	–	–	–	–	–	–	–	–	–	–	–	–	–	–	–	–	–	–	–	–	–	1	–	–	–	–	–	–	–	–	–	–
	Scotina celans (Blackwall, 1841)	–	–	–	–	–	–	–	–	–	–	–	1	2	–	1	–	–	–	–	–	–	–	–	–	–	–	–	–	–	–	–	–	–	–	–
	Scytodes thoracica (Latreille, 1802)	–	–	–	–	–	–	–	–	–	–	–	–	–	–	–	–	–	–	1	–	–	–	–	–	–	–	–	–	–	–	–	–	–	–	–
	Tenuiphantes flavipes (Blackwall, 1854)	–	–	–	–	–	–	–	–	–	–	1	–	–	–	1	–	–	–	–	–	1	–	–	–	1	–	–	–	–	–	–	1	–	–	–
	Tenuiphantes tenuis (Blackwall, 1852)	–	–	1	–	–	–	–	3	–	–	–	–	1	–	–	–	1	–	–	–	–	–	–	4	–	–	3	–	–	–	–	1	–	5	–
	Tiso vagans (Blackwall, 1834)	5	–	5	1	2	–	1	–	2	–	4	5	7	3	2	–	–	12	–	4	–	1	–	2	–	3	–	3	5	4	–	4	4	7	–
	Trachyzelotes pedestris (C. L. Koch, 1837)	–	–	–	7	–	1	–	–	–	1	1	–	–	1	–	–	–	–	–	–	1	5	–	–	2	–	–	2	–	–	–	–	–	–	2
	Trochosa ruricola (De Geer, 1778)	–	1	3	1	2	2	–	–	4	1	3	–	1	–	–	1	3	2	6	4	2	1	1	2	1	–	–	2	2	–	–	–	1	–	1
	Trochosa terricola Thorell, 1856	–	–	–	–	–	–	–	–	–	–	–	–	–	–	2	–	–	–	–	–	–	–	–	–	–	–	–	–	–	–	–	–	–	–	–
	Walckenaeria antica (Wider, 1834)	1	–	–	–	–	–	2	–	–	–	–	1	–	–	–	–	–	–	–	–	1	1	1	–	–	–	–	–	–	–	–	2	–	–	–
	Xysticus cristatus (Clerck, 1757)	–	–	–	–	–	–	–	–	–	–	–	–	–	–	–	–	–	–	–	–	–	–	–	–	–	1	–	–	–	–	–	–	1	–	–
	Zelotes exiguus (Müller & Schenkel, 1895)	–	–	–	–	–	–	–	–	–	–	–	–	–	–	–	–	1	–	–	–	–	–	–	–	–	–	–	–	–	–	–	–	–	–	–
	Zodarion italicum (Canestrini, 1868)	–	8	1	6	3	–	1	1	–	–	2	5	2	4	21	–	3	4	1	–	1	2	5	16	7	4	28	–	–	–	4	2	1	–	2
Millipedes (Diplopoda)	Anamastigona pulchella (Silvestri, 1894)	–	–	–	–	–	–	–	–	7	–	–	–	–	–	–	–	–	–	–	–	–	–	–	–	–	–	–	–	–	–	–	–	–	–	–
	Blaniulus guttulatus (Fabricius, 1798)	44	92	104	162	14	46	8	186	15	111	28	19	74	80	90	69	37	137	7	30	14	13	612	39	92	46	–	3	152	370	52	5	4	9	10
	Brachychaeteuma bradeae (Brolemann & Brade-Birks, 1917)	2	–	–	–	1	–	–	–	–	–	–	–	–	–	1	–	–	1	–	1	–	–	–	–	–	7	–	–	1	–	1	–	–	–	–
	Brachydesmus superus Latzel, 1884	–	–	–	–	–	–	–	–	–	–	–	–	1	2	–	–	–	–	–	–	–	–	–	–	–	–	–	15	1	–	2	–	–	–	6
	Choneiulus palmatus (Němec, 1895)	–	64	–	–	–	1	–	269	–	–	–	–	–	–	–	–	1	1	2	–	–	2	3	1	–	–	1	–	2	9	–	–	–	3	–
	Chordeumatida sp. 1	–	–	–	–	–	–	–	–	–	–	–	–	–	–	–	–	–	–	–	–	–	–	–	–	–	–	–	1	–	–	–	–	–	–	–
	Chordeumatida sp. 2	–	–	–	–	–	–	5	–	–	–	–	–	–	–	5	–	–	–	–	–	–	–	–	–	–	–	–	–	–	–	–	–	–	–	–
	Cylindroiulus britannicus (Verhoeff, 1891)	–	–	–	–	–	11	–	–	–	–	4	–	–	–	–	–	–	–	2	–	–	–	–	–	–	–	–	–	–	–	–	–	–	–	–
	Cylindroiulus caeruleocinctus (Wood, 1864)	–	49	–	–	–	–	–	–	–	3	–	–	13	–	–	–	2	2	20	2	–	–	–	–	–	–	–	–	1	–	–	1	1	–	–
	Cylindroiulus latestriatus (Curtis, 1845)	–	–	–	–	–	1	–	–	–	–	–	–	–	–	–	–	–	–	–	–	–	–	–	–	–	–	–	–	–	–	–	–	–	–	–
	Cylindroiulus salicivorus Verhoeff, 1907	–	–	–	–	–	–	–	–	–	–	–	–	–	–	–	–	–	–	–	1	–	–	–	–	–	–	–	–	–	–	–	–	–	2	–
	Cylindroiulus truncorum (Silvestri, 1896)	–	76	–	3	–	5	–	35	–	10	–	107	27	–	–	5	5	3	111	60	–	–	1	3	–	–	–	–	–	–	–	200	22	8	22
	Cylindroiulus vulnerarius (Berlese, 1888)	–	–	–	–	–	–	–	–	–	–	–	–	4	–	–	–	–	–	–	–	–	1	–	–	–	–	–	–	–	–	–	–	–	–	–
	Julidae sp.	–	–	–	–	–	–	–	–	–	–	–	–	–	–	–	–	1	–	–	–	–	–	–	–	–	–	–	–	–	–	–	–	–	–	–
	Leptoiulus belgicus (Latzel, 1884)	–	–	–	–	25	–	–	–	–	–	1	–	5	–	–	–	–	–	1	–	–	–	–	–	–	–	–	–	11	–	–	–	–	–	–
	Macrosternodesmus palicola Brölemann, 1908	–	–	–	2	–	–	–	–	–	–	–	–	1	–	–	–	–	–	–	–	–	–	–	–	–	–	–	–	–	–	–	–	–	–	–
	Nemasoma varicorne C.L. Koch, 1847	–	–	–	–	–	–	–	–	–	–	–	–	–	–	–	–	–	–	–	–	–	–	–	–	–	–	–	–	1	–	–	–	–	–	–
	Nopoiulus kochi (Gervais, 1847)	–	14	–	–	–	110	–	–	–	–	2	1	4	–	–	–	2	116	–	–	–	–	16	2	19	–	–	–	–	–	–	14	1	–	–
	Ophyiulus pilosus (Newport, 1842)	–	6	–	–	–	–	–	–	–	–	–	1	110	–	–	–	–	1	1	–	1	–	–	–	–	–	–	–	–	–	–	–	–	–	–
	Oxidus gracilis (C.L.Koch, 1847)	295	–	–	20	505	169	1	2	1	–	–	7	1	14	5	169	301	237	180	–	1	1	11	1	1	1	–	–	56	–	–	6	–	–	4
	Polydesmus angustus Latzel, 1884	–	–	–	–	–	–	9	–	1	–	–	4	17	–	–	35	7	3	–	3	–	–	–	–	2	–	–	–	–	1	–	6	–	–	–
	Polyxenus lagurus (Linnaeus, 1758)	–	–	–	–	–	–	–	–	–	–	–	–	–	–	–	–	–	–	–	–	–	–	–	–	–	–	12	–	–	–	–	–	–	–	2
	Propolydesmus testaceus (C.L.Koch, 1847)	3	–	8	–	–	–	–	–	45	13	28	2	27	10	2	4	14	49	2	3	3	–	7	21	5	–	–	–	–	10	16	2	2	–	1
Woodlice (Isopoda)	Armadillidium nasatum Latreille, 1804	110	7	29	29	258	8	1	–	–	39	–	4	1	37	–	100	6	11	9	–	–	74	9	–	1817	–	33	–	3	7	36	5	–	–	1294
	Armadillidium vulgare Budde-Lund, 1833	–	23	1	–	18	–	–	–	–	–	–	–	–	–	–	–	–	–	1	–	–	–	–	–	–	–	1	–	–	–	–	–	–	–	–
	Haplopthalmus danicus Budde-Lund, 1879	–	–	2	–	–	–	–	–	–	–	–	–	–	–	–	–	–	–	–	–	–	–	–	–	1	–	–	–	–	–	–	–	–	–	–
	Hyloniscus riparius (Koch, 1838)	–	16	1	–	18	3	–	75	–	–	1	–	–	1	–	2	–	3	–	–	–	1	–	–	–	2	–	1	3	–	–	–	–	25	1
	Oniscus asellus Linnaeus, 1758	–	3	–	8	–	–	–	1	–	–	–	–	–	–	–	1	–	8	–	–	–	–	–	–	–	–	–	–	1	–	–	–	–	–	–
	Philoscia muscorum (Scopoli, 1763)	115	3	497	53	3	1	2	1	1	2	13	1	18	3	–	7	4	79	10	49	25	65	7	1	3	–	–	43	11	3	5	–	3	3	16
	Platyarthrus hoffmannseggii Brandt, 1833	–	–	–	–	–	1	–	–	–	–	2	–	–	–	–	–	–	–	–	–	–	–	–	–	–	–	–	–	–	–	–	–	1	–	–
	Porcellio scaber Latreille, 1804	2	45	675	43	–	13	2	694	1	1	7	–	8	55	1	13	2	172	33	270	–	3	22	–	5	–	376	13	112	5	94	–	4	64	101
	Trachelipus rathkii (Brandt, 1833)	–	–	3	–	–	–	1	1	1	2	2	2	15	24	–	–	1	–	438	–	–	–	4	–	58	–	–	348	4	1	2	–	–	–	31
	Trichoniscus sp.	1	–	2	2	–	–	–	5	–	–	–	–	–	–	–	2	–	–	–	2	–	–	–	–	–	–	–	31	1	–	–	–	–	–	1
Ants (Formicidae)	Camponotus fallax (Nylander, 1856)	–	–	–	–	–	–	–	–	–	–	–	–	–	–	–	–	–	–	–	–	–	–	–	–	–	–	–	–	–	–	–	–	+	–	–
	Colobopsis truncata (Spinola, 1808)	–	–	+	–	–	–	–	–	–	–	–	–	–	–	–	–	–	–	–	–	–	–	–	–	–	–	–	–	–	–	–	–	–	–	–
	Dolichoderus quadripunctatus (Linnaeus, 1771)	–	–	–	–	–	–	–	–	–	–	+	–	+	–	–	–	–	–	–	–	–	–	–	–	–	–	–	–	–	–	–	–	–	–	–
	Formica cunicularia Latreille, 1798	–	–	–	–	–	–	+	–	–	–	–	–	–	–	–	–	–	–	–	–	–	–	–	–	–	–	–	–	–	–	–	–	–	–	+
	Formica rufibarbis Fabricius, 1793	–	–	–	–	+	–	–	–	–	–	–	+	–	–	+	+	+	–	–	–	–	–	–	+	–	–	–	+	–	–	–	+	+	–	–
	Lasius brunneus (Latreille, 1798)	+	–	–	–	–	–	–	–	–	+	–	–	–	–	–	–	–	+	–	–	–	–	–	–	–	–	–	–	–	–	–	–	–	–	–
	Lasius distinguendus (Emery, 1916)	–	–	–	–	–	–	–	–	+	–	–	–	–	–	–	–	–	–	–	–	–	–	–	–	–	–	–	–	–	–	–	–	–	–	+
	Lasius emarginatus (Olivier, 1792)	–	+	–	+	+	–	–	–	–	–	–	+	+	–	+	–	–	+	+	–	+	+	–	–	–	–	+	–	+	+	+	–	+	+	+
	Lasius flavus (Fabricius, 1781)	+	+	+	–	–	+	+	–	+	+	+	+	+	+	+	+	+	+	+	+	+	+	+	+	+	+	–	+	+	+	+	+	+	–	–
	Lasius fuliginosus (Latreille, 1798)	–	–	+	–	–	+	–	–	–	–	–	–	–	–	–	–	–	–	+	–	–	+	–	–	–	–	–	–	–	+	–	–	–	+	–
	Lasius myops Forel, 1894	+	–	–	–	–	–	–	–	–	–	–	–	–	–	–	–	–	–	–	–	–	–	–	–	–	–	–	+	–	–	–	–	+	–	–
	Lasius sp.	–	–	–	–	–	–	–	–	–	–	–	–	–	–	–	–	–	–	–	–	–	–	–	–	–	–	–	–	–	–	+	–	–	–	+
	Lasius niger (Linnaeus, 1758)	+	+	+	+	+	+	+	+	+	+	+	+	+	+	+	+	+	+	+	+	+	+	+	+	+	+	+	+	+	+	+	+	+	+	+
	Lasius platythorax Seifert, 1991	–	–	+	–	–	–	–	–	–	+	+	+	–	–	–	–	–	–	–	–	–	–	–	–	+	–	–	–	–	–	–	–	–	–	+
	Myrmecina graminicola (Latreille, 1802)	+	+	+	+	+	–	+	+	+	+	+	+	+	+	+	+	–	+	+	+	+	+	+	+	+	+	+	+	+	+	+	+	+	+	–
	Myrmica constricta Karavaiev, 1934	+	+	+	+	+	+	+	+	–	+	+	+	+	+	–	+	+	+	+	+	+	+	–	–	+	+	+	+	+	+	+	+	+	+	–
	Myrmica rubra (Linnaeus, 1758)	–	–	–	–	–	–	–	–	–	–	–	–	–	–	+	–	–	–	–	–	–	+	–	–	–	–	–	+	–	–	+	–	+	–	+
	Myrmica sabuleti Meinert, 1861	+	–	–	+	+	–	+	–	–	+	–	+	–	+	+	+	+	+	+	+	+	+	–	–	+	+	–	+	–	+	+	+	+	–	–
	Myrmica scabrinodis Nylander, 1846	–	–	–	–	–	–	–	–	–	–	–	+	+	+	–	–	–	+	+	+	–	–	–	–	–	+	–	+	–	–	+	+	+	–	–
	Myrmica schencki Viereck, 1903	–	–	–	–	–	–	–	–	–	–	–	–	–	–	–	+	–	–	–	–	–	+	–	–	–	–	–	–	–	–	–	–	+	–	–
	Myrmica specioides Bondroit, 1918	–	–	–	–	–	–	–	–	–	–	–	–	–	–	–	+	–	–	–	–	–	–	–	–	–	–	–	–	–	–	–	–	–	–	–
	Ponera coarctata (Latreille, 1802)	–	–	+	–	–	–	–	–	+	–	–	–	–	–	–	+	–	–	–	–	–	–	+	–	–	–	–	+	–	–	–	–	–	–	+
	Solenopsis fugax (Latreille, 1798)	+	+	+	+	+	+	+	+	+	+	+	+	+	+	+	+	+	+	+	+	+	+	+	+	+	+	+	+	+	+	+	+	+	+	–
	Tapinoma subboreale Seifert, 2012	–	–	–	–	–	–	–	–	–	–	–	–	–	–	–	–	–	–	–	–	–	–	–	+	–	–	–	–	–	–	–	–	–	–	–
	Temnothorax affinis (Mayr, 1855)	–	–	–	–	–	–	–	–	–	–	–	–	–	–	–	–	–	–	–	–	–	–	–	–	–	–	+	–	–	–	–	–	–	–	–
	Temnothorax corticalis (Schenck, 1852)	–	–	–	–	–	–	–	–	–	–	–	–	–	–	–	–	–	–	–	–	–	–	–	–	–	+	–	–	–	–	–	–	–	–	–
	Temnothorax nylanderi (Förster, 1850)	–	–	+	+	–	–	–	–	–	–	+	–	+	–	+	–	+	+	+	+	–	–	–	–	–	–	–	+	–	–	–	–	–	+	+
	Temnothorax unifasciatus (Latreille, 1798)	–	–	–	+	–	–	–	–	–	–	–	–	–	–	–	–	–	–	–	–	–	–	–	–	–	–	–	–	–	+	–	–	–	–	+
	Tetramorium cf. caespitum (Linnaeus, 1758)	–	–	–	–	–	–	–	–	–	–	–	–	–	+	–	+	–	–	+	–	–	+	–	–	–	–	–	+	–	–	–	–	–	–	–
Ground beetles (Carabidae)	Agonum muelleri (Herbst, 1784)	–	–	–	–	–	–	–	–	–	–	–	–	–	1	–	–	–	–	–	–	–	–	–	–	–	–	–	–	–	–	–	–	–	–	–
	Amara aenea (De Geer, 1774)	–	–	–	–	–	–	–	–	1	–	–	–	–	–	–	–	–	–	–	–	–	–	–	–	–	–	–	–	–	–	–	–	–	–	–
	Amara kulti Fassati, 1947	–	–	–	–	–	–	1	–	–	–	–	–	–	–	–	–	–	–	–	–	–	–	–	–	–	–	–	–	–	–	–	–	–	–	–
	Amara tibialis (Paykull, 1798)	–	–	–	–	–	–	–	–	–	–	–	–	–	–	–	–	–	–	–	–	–	–	–	–	–	–	2	–	–	–	–	–	–	–	–
	Anchomenus dorsalis (Pontoppidan, 1763)	–	–	–	–	–	–	–	–	–	–	–	–	–	–	–	–	–	–	–	–	–	–	–	1	–	–	–	–	–	–	–	–	–	11	–
	Anisodactylus binotatus (Fabricius, 1787)	–	–	–	–	–	–	1	–	–	–	–	–	–	–	–	–	–	–	–	–	–	–	–	–	–	–	–	–	–	–	–	–	–	–	–
	Bembidion lampros (Herbst, 1784)	–	–	–	–	–	–	–	–	–	–	–	–	–	–	–	–	–	–	–	–	–	–	–	–	–	–	–	1	–	–	–	–	–	–	–
	Bembidion latinum Netolitzky, 1911	–	–	1	–	–	–	–	–	–	–	–	–	–	–	–	–	–	–	–	–	–	–	–	–	–	–	–	–	–	–	–	–	–	–	–
	Diachromus germanus (Linnaeus, 1758)	–	–	–	–	–	–	–	–	–	–	–	–	–	–	–	–	–	–	–	–	–	–	–	–	–	–	–	1	–	–	–	–	–	–	–
	Elaphropus parvulus (Dejean, 1831)	–	–	–	–	–	–	–	–	–	–	–	–	–	–	–	–	–	–	–	–	–	–	–	–	–	–	1	–	–	–	–	–	–	–	–
	Harpalus affinis (Schrank, 1781)	–	–	–	–	–	–	–	–	–	–	–	–	–	–	–	–	–	–	–	–	–	–	–	–	–	–	1	1	–	–	–	–	–	–	2
	Harpalus atratus Latreille, 1804	–	–	–	–	–	–	–	–	–	–	–	–	–	–	–	–	–	–	–	–	–	–	–	–	–	–	–	–	–	–	–	–	–	–	1
	Harpalus cf. anxius (Duftschmid, 1812)	–	–	–	–	–	–	–	–	–	–	–	–	–	–	–	–	–	–	–	–	–	–	–	–	–	–	–	–	1	–	–	–	–	–	–
	Harpalus rubripes (Duftschmid, 1812)	–	–	–	–	–	–	–	–	–	–	–	–	–	–	–	–	–	–	–	–	–	–	–	–	–	–	1	–	–	–	–	–	–	–	–
	Harpalus rufipes (De Geer, 1774)	–	–	–	–	–	–	–	–	–	–	–	–	–	–	–	–	1	–	–	–	–	–	–	–	–	–	–	–	–	–	–	–	–	–	–
	Microlestes minutulus (Goeze, 1777 )	–	–	–	–	–	–	–	–	–	–	–	–	–	–	–	–	–	–	–	–	–	–	–	–	–	–	1	–	–	–	–	–	–	–	–
	Nebria brevicollis (Fabricius, 1792)	–	–	–	–	–	–	–	–	–	–	–	–	–	–	–	–	–	2	–	–	–	–	–	–	–	–	–	–	–	–	–	–	–	4	–
	Notiophilus palustris (Duftschmid, 1812)	–	1	–	–	–	–	–	–	–	–	–	–	–	–	–	–	–	–	–	–	–	–	–	–	–	–	–	–	–	–	–	–	–	–	–
	Ophonus azureus (Fabricius, 1775)	–	–	–	–	–	–	–	–	–	–	–	–	–	–	–	–	–	–	–	–	–	–	–	–	–	–	–	–	1	–	–	–	–	–	–
	Parophonus maculicornis (Duftschmid, 1812)	–	–	–	–	1	1	1	–	–	–	–	–	–	–	–	–	–	–	–	–	–	–	–	–	–	–	–	–	4	–	–	–	–	–	–
	Poecilus versicolor (Sturm, 1824)	–	–	–	–	–	–	–	–	–	–	–	–	–	–	–	–	–	1	–	–	–	–	–	–	–	–	–	–	–	–	–	–	–	–	–
	Pterostichus vernalis (Panzer, 1795)	–	–	–	–	–	–	–	–	–	–	–	–	–	–	–	–	–	1	–	–	–	–	–	–	–	–	–	–	–	–	–	–	–	–	–
	Tachys bistriatus (Duftschmid, 1812)	–	–	–	–	–	–	–	–	–	–	–	–	–	–	–	–	–	–	–	–	–	–	–	–	–	–	–	–	–	–	–	–	–	1	–
Rove beetles (Staphylinidae)	Acrotona muscorum (Brisout de Barneville, 1860)	–	1	1	–	–	–	–	–	–	–	2	1	–	1	1	–	–	–	1	–	–	–	–	1	–	–	1	–	–	–	–	–	1	–	–
	Acrotona parens (Mulsant & Rey, 1852)	–	–	–	–	–	–	–	–	–	–	–	–	–	–	–	–	–	1	–	1	1	–	–	–	–	–	–	–	–	–	–	1	–	–	–
	Aleochara bipustulata (Linnaeus,1761)	–	–	–	–	–	–	–	–	1	–	1	–	–	–	–	–	–	–	–	–	–	–	1	–	–	–	–	–	–	–	–	–	–	–	–
	Amischa analis (Gravenhorst, 1802)	–	7	–	3	–	–	–	–	–	–	–	–	–	–	–	–	1	–	–	–	–	1	–	–	–	–	1	–	–	–	2	–	–	2	–
	Amischa nigrofusca (Stephens, 1832)	–	–	–	–	–	–	–	–	–	–	–	–	–	–	–	–	–	–	–	–	–	–	–	–	–	–	–	–	–	–	1	–	–	–	–
	Anotylus clypeonitens (Pandellé, 1867)	–	–	–	–	–	–	–	–	–	–	–	–	–	–	–	–	–	–	–	–	–	–	–	–	–	1	–	–	–	–	–	–	–	–	–
	Anotylus complanatus (Erichson, 1839)	–	1	–	–	–	–	–	1	–	–	–	–	–	–	–	–	–	–	–	–	–	–	–	–	–	1	–	–	–	–	–	–	–	16	–
	Anotylus hamatus (Fairmaire & Laboulbene, 1856)	–	3	–	–	6	1	–	–	–	–	6	5	–	1	–	–	1	–	–	–	1	–	–	–	–	2	–	–	–	1	–	–	–	–	–
	Anotylus sculpturatus Gravenhorst, 1806)	–	1	–	–	–	–	2	–	–	–	1	–	–	–	–	–	–	1	–	–	–	–	–	–	–	–	–	–	–	–	–	–	–	–	–
	Astenus lyonessius (Joy, 1908)	–	–	–	–	–	–	–	–	–	–	–	–	–	–	–	–	–	–	–	–	–	–	–	–	–	–	2	–	–	–	–	–	–	–	–
	Atheta aeneicollis (Sharp, 1869)	–	–	3	–	–	–	–	–	–	–	–	–	–	–	1	–	–	–	–	–	–	–	–	–	–	–	–	–	–	–	–	–	–	–	–
	Atheta amicula (Stephens, 1832)	–	66	5	2	–	1	–	–	–	–	–	–	–	1	–	–	–	–	–	1	–	–	–	1	–	–	–	–	5	1	–	–	–	8	1
	Atheta cauta (Erichson, 1837)	–	–	–	–	–	–	–	–	–	–	–	–	–	–	–	–	–	–	–	–	–	–	–	–	–	–	–	–	–	–	–	–	–	1	–
	Atheta coriaria (Kraatz, 1856)	–	–	–	–	1	–	–	–	1	–	1	–	–	–	2	–	–	–	4	–	–	1	3	–	–	–	–	–	–	–	–	–	–	–	–
	Atheta crassicornis (Fabricius, 1793)	–	–	1	–	–	–	–	–	–	1	–	–	–	–	–	–	–	1	1	2	–	–	–	–	–	–	1	1	–	–	–	–	–	2	–
	Atheta dadopora Thomson, 1867	–	2	–	–	–	–	–	–	–	–	–	–	–	–	–	–	–	–	–	–	–	–	–	–	–	–	–	–	–	–	–	–	–	–	–
	Atheta episcopalis Bernhauer, 1910	–	1	1	–	–	–	–	–	–	–	–	–	–	–	–	–	–	–	–	–	–	–	–	–	–	–	–	–	–	–	–	–	–	–	–
	Atheta fungi (Gravenhorst, 1806)	–	–	–	–	–	–	–	–	–	–	–	–	–	–	–	–	–	–	–	–	–	–	–	–	–	–	–	–	–	–	–	–	–	1	–
	Atheta gagatina (Baudi, 1848)	–	–	–	1	–	–	–	–	–	–	1	–	2	–	–	–	–	2	–	2	3	1	–	–	–	–	–	–	–	1	–	1	3	–	–
	Atheta inquinula (Gravenhorst, 1802)	2	91	1	3	2	2	6	3	6	–	12	7	2	14	2	5	4	5	4	2	2	1	3	7	7	4	1	–	–	5	16	–	9	70	5
	Atheta laticollis (J.F. Stephens, 1832)	–	2	4	–	–	–	–	–	–	–	–	–	–	1	–	1	–	–	–	1	–	–	–	–	–	–	–	–	–	–	1	–	–	–	–
	Atheta longicornis (Gravenhorst, 1802)	–	–	–	–	–	–	–	–	–	–	–	–	–	–	–	–	–	–	–	–	–	–	–	–	–	–	–	–	–	–	–	–	–	1	–
	Atheta oblita (Erichson, 1839)	1	10	3	1	9	3	–	1	–	3	1	–	–	–	2	1	–	3	2	–	–	4	–	4	1	8	–	3	–	15	–	1	2	1	4
	Atheta pallidicornis (Thomson, 1856)	–	–	–	–	–	–	–	–	–	–	–	–	–	–	–	–	–	–	–	–	–	–	–	–	–	–	–	–	–	–	–	–	1	–	–
	Atheta palustris (H. Kiesenwetter, 1844)	–	–	–	–	–	–	–	–	–	–	–	–	–	–	–	–	–	–	–	–	–	–	–	–	4	–	–	–	–	–	–	–	–	–	–
	Atheta sordidula (Erichson, 1837)	–	–	–	–	–	–	–	–	–	–	1	1	–	–	–	–	–	–	–	–	–	–	1	–	–	–	–	–	–	–	–	–	–	2	–
	Atheta voeslauensis Bernhauer, 1944	1	–	–	–	–	–	–	–	2	–	1	1	–	4	–	–	–	–	–	–	–	–	–	1	–	–	–	–	–	–	–	–	–	–	–
	Bisnius sordidus (Gravenhorst, 1802)	–	1	–	–	–	–	–	–	–	–	–	–	–	–	–	–	–	–	–	–	–	–	–	–	–	–	–	–	–	–	–	–	–	–	–
	Carpelimus corticinus (Gravenhorst, 1806)	–	–	–	–	–	–	–	–	–	–	–	–	–	–	–	–	1	–	–	10	–	–	–	–	–	–	–	–	–	–	–	–	–	–	–
	Carpelimus punctatellus (Erichson, 1840)	–	–	–	–	–	–	–	–	–	–	–	–	–	–	–	–	–	–	–	–	–	–	–	–	1	–	–	–	–	–	–	–	–	–	–
	Carpelimus rivularis (Motschulsky, 1860)	–	–	–	–	–	–	–	–	–	–	–	–	–	–	–	–	–	–	–	1	–	–	–	–	–	–	–	–	–	–	–	–	–	–	–
	Cordalia obscura (Gravenhorst, 1802)	–	–	1	–	–	–	–	–	–	–	–	–	–	–	–	–	–	–	–	–	–	–	–	–	–	–	–	–	–	–	–	–	–	–	–
	Dinaraea angustula (Gyllenhal, 1810)	–	–	–	–	–	–	–	–	–	–	–	–	–	1	–	–	–	–	–	–	–	–	–	–	–	–	–	–	–	–	–	–	–	–	–
	Drusilla canaliculata (Fabricius, 1787)	–	–	–	–	–	–	–	–	–	–	–	–	1	1	–	–	–	–	1	–	–	–	1	–	–	–	–	–	–	–	–	–	–	–	–
	Edaphus lederi Eppelsheim, 1878	–	–	10	–	–	–	–	–	–	–	–	–	–	–	–	–	–	–	–	–	–	–	–	–	–	–	–	–	4	–	–	–	–	–	–
	Falagrioma thoracica (Stephens, 1832)	–	–	1	–	–	–	–	–	–	–	–	–	–	–	–	–	–	–	–	–	–	–	–	–	–	–	–	–	–	–	–	–	–	–	–
	Gabrius breviventer (Sperk, 1835)	–	1	–	–	–	–	–	–	–	–	–	–	–	–	–	–	–	–	–	–	–	–	1	–	–	–	–	–	–	–	–	–	–	–	–
	Gabrius nigritulus (Gravenhorst, 1802)	–	1	–	–	–	–	–	–	–	–	–	–	–	–	–	–	–	–	–	–	–	–	–	–	–	–	1	–	–	–	–	–	–	–	–
	Gabrius toxotes Joy, 1913	–	–	–	–	–	–	–	–	–	–	–	–	–	–	–	–	–	1	–	–	–	–	–	–	–	–	–	–	–	–	–	–	–	–	–
	Gyrohypnus fracticornis (O. Muller, 1776)	–	1	–	–	–	–	–	–	–	–	1	–	–	–	–	–	–	–	–	–	–	–	–	–	–	–	–	–	–	–	–	–	–	–	–
	Ischnosoma splendidum (Gravenhorst, 1806)	–	–	–	–	–	–	–	–	–	–	–	–	–	2	–	–	–	–	–	–	–	–	–	–	–	–	–	–	–	–	–	–	–	–	–
	Leptacinus intermedius Donisthorpe, 1936	–	1	–	–	–	–	–	–	–	–	–	–	–	–	–	–	–	–	–	–	–	–	–	–	–	–	–	–	–	1	1	–	–	–	–
	Liogluta longiuscula (Gravenhorst, 1802)	–	1	1	–	–	–	–	–	–	–	–	–	–	–	–	–	–	–	–	–	–	–	–	–	–	–	–	–	–	–	–	–	–	–	–
	Lithocharis nigriceps Kraatz, 1859	–	1	–	4	–	2	–	–	–	–	1	–	–	1	–	–	–	–	–	1	–	–	–	–	–	–	–	–	1	–	1	–	–	–	–
	Metopsia clypeata (Müller, P.W.J., 1821)	–	–	–	–	–	–	–	–	–	–	–	–	–	–	–	–	–	–	–	–	–	–	–	–	–	–	–	–	–	–	–	–	1	–	–
	Myrmecocephalus concinnus (Erichson, 1839)	–	–	–	–	–	–	–	1	–	–	–	–	–	–	–	–	–	–	–	–	–	–	–	–	–	–	–	–	–	–	–	–	–	–	–
	Nehemitropia lividipennis (Mannerheim, 1830)	–	20	1	–	–	–	–	–	–	–	–	–	–	2	1	–	–	1	–	1	–	–	1	1	–	1	1	–	–	–	2	–	–	15	–
	Oligota parva Kraatz, 1862	–	–	1	2	–	–	–	–	–	–	–	–	–	–	–	–	–	–	–	–	1	–	–	–	–	–	2	–	–	–	1	–	–	–	–
	Oligota pumilio Kiesenwetter, 1858	–	–	–	–	–	–	–	–	–	–	–	–	1	–	–	1	–	–	–	–	–	–	–	–	–	–	24	–	–	–	–	–	–	–	–
	Omalium caesum Gravenhorst, 1806	–	9	14	12	–	1	–	–	–	–	1	3	–	2	6	–	–	1	1	1	–	–	1	–	–	–	3	1	–	1	–	–	–	4	–
	Omalium rivulare (Paykull, 1789)	–	5	1	4	–	–	–	–	–	–	–	4	–	1	1	–	–	2	2	–	–	–	1	–	–	1	–	–	–	–	–	–	–	4	–
	Oxypoda brachyptera (J.F. Stephens, 1832)	–	–	–	–	–	–	–	–	–	–	–	–	1	–	–	–	–	–	–	–	–	–	–	–	–	–	–	–	–	–	–	–	–	–	–
	Oxypoda opaca (Gravenhorst, 1802)	–	2	–	–	–	–	–	–	–	–	1	–	–	–	1	–	–	–	–	–	–	–	–	–	–	–	–	–	–	–	–	–	–	–	–
	Oxytelus sculptus Gravenhorst, 1806	–	–	1	–	–	–	–	–	–	–	–	–	–	–	–	–	–	–	–	–	–	–	–	–	–	–	–	–	–	–	–	–	–	–	–
	Paederus littoralis Gravenhorst, 1802	1	–	–	–	–	–	–	–	–	–	1	–	–	–	–	–	–	–	1	–	1	–	–	–	1	–	–	–	–	–	–	–	1	–	–
	Pella limbata (Paykull, 1789)	–	–	–	–	–	–	–	–	–	–	–	–	–	–	–	–	–	–	–	–	–	–	–	–	–	–	–	1	–	–	–	–	–	–	–
	Philonthus carbonarius (Gravenhorst, 1802)	–	–	–	1	–	–	–	–	–	–	–	1	–	–	–	–	–	–	–	–	–	–	–	–	–	–	1	–	–	–	–	–	–	2	–
	Philonthus debilis (Gravenhorst, 1802)	–	–	2	–	–	–	–	–	–	–	1	–	–	–	–	–	–	–	–	–	–	–	–	–	–	–	–	–	–	–	–	–	–	–	–
	Plataraea sp.	–	–	–	–	–	–	–	–	–	–	–	–	–	–	–	–	–	–	1	–	–	–	–	–	–	–	–	–	–	–	–	–	–	–	–
	Platydracus stercorarius (Olivier, 1795)	1	5	–	–	18	1	8	–	2	2	1	–	–	–	3	4	–	–	6	–	3	–	–	–	6	1	–	3	5	–	–	2	3	–	7
	Platystethus nitens (Sahlberg, 1832)	–	–	–	–	–	–	–	–	–	–	–	–	–	–	–	–	–	–	–	–	–	–	–	–	–	–	–	–	–	–	–	–	1	–	–
	Proteinus brachypterus (Fabricius, 1792)	–	15	–	3	–	–	–	–	–	–	–	–	–	–	–	–	–	1	1	–	–	–	–	–	–	–	–	–	–	–	–	–	–	4	–
	Proteinus ovalis Stephens, 1834	–	27	9	37	–	1	1	3	–	1	–	10	–	4	8	1	–	11	13	1	1	1	11	3	–	–	7	1	2	–	2	2	2	33	1
	Quedius levicollis (Brullé, 1832)	–	–	–	–	–	–	1	–	–	–	–	–	–	–	–	–	–	–	–	2	–	–	–	–	–	–	–	–	–	–	–	–	–	–	1
	Quedius nitipennis (Stephens, 1833)	–	–	–	–	–	–	–	–	–	–	–	–	–	1	–	–	–	–	–	–	–	–	–	–	–	–	–	–	–	–	–	–	–	–	–
	Quedius persimilis Mulsant & Rey, 1876	–	–	–	–	–	–	–	1	1	–	–	–	–	–	–	–	–	–	–	–	–	–	–	–	–	–	–	–	–	–	–	–	–	–	1
	Quedius semiaeneus (Stephens, 1833)	–	–	–	–	–	–	–	–	–	–	–	–	–	–	–	–	–	–	–	–	–	–	–	–	–	–	–	–	–	–	–	–	–	–	1
	Rabigus pullus (Nordmann, 1837)	–	–	–	–	–	–	1	–	–	–	1	1	1	–	–	–	–	–	–	–	–	–	–	1	–	–	–	–	–	–	–	–	–	–	–
	Rugilus orbiculatus (Paykull, 1789)	–	–	1	–	–	–	–	–	–	–	–	–	–	–	–	–	–	–	–	–	–	–	–	–	–	–	–	–	–	–	–	–	–	–	–
	Rugilus rufipes Germar, 1836	–	–	1	–	–	–	1	–	–	–	–	–	–	–	–	–	–	–	1	–	–	–	–	–	–	–	–	–	–	–	–	–	–	1	–
	Rugilus similis (Erichson, 1839)	–	–	–	–	–	–	–	–	–	–	–	–	–	–	–	–	–	–	–	–	–	–	–	1	–	–	–	–	1	–	–	–	–	–	–
	Scopaeus sp.	–	–	–	–	–	–	–	–	–	–	–	–	–	–	–	–	–	–	–	–	–	1	–	–	–	–	–	–	–	–	–	–	–	–	–
	Stenus impressus (Germar, 1824)	–	–	–	–	–	–	–	–	–	–	–	1	–	–	–	–	–	–	–	–	–	–	–	–	–	–	–	–	–	–	–	–	–	–	–
	Sunius bicolor (Olivier, 1795)	–	–	–	–	–	–	1	–	–	–	–	–	2	–	–	–	–	–	–	–	–	–	–	–	–	–	–	–	–	–	–	–	–	–	1
	Tachinus corticinus Gravenhorst, 1802	–	–	–	–	–	–	–	–	–	–	–	–	–	–	–	–	–	2	–	–	–	–	–	–	–	–	–	–	–	–	–	–	–	–	–
	Tachinus rufipes (Linnaeus, 1758)	–	–	3	–	–	–	–	–	–	–	–	–	–	–	–	–	–	–	–	–	–	–	–	–	–	–	–	–	–	–	–	–	–	–	–
	Tachyporus atriceps Stephens, 1832	–	–	–	–	1	–	–	–	–	–	–	–	–	–	–	–	–	–	–	–	–	–	–	–	–	–	1	–	–	–	–	–	–	–	–
	Tachyporus chrysomelinus (Linné, 1758)	–	–	–	–	–	–	1	–	–	–	–	–	–	–	–	–	–	–	–	–	–	–	–	–	–	1	–	–	–	–	–	–	–	–	–
	Tachyporus dispar (Paykull, 1789)	1	–	–	–	–	–	–	1	–	1	–	–	–	–	–	–	–	1	–	–	–	–	–	–	–	–	–	–	–	–	–	–	–	1	–
	Tachyporus hypnorum Stephens, 1832	–	–	–	–	–	–	–	–	–	1	–	–	–	–	–	–	–	–	–	–	–	–	–	–	–	–	–	–	–	–	–	–	–	–	–
	Tachyporus pusillus Gravenhorst, 1806	–	–	–	–	–	–	–	–	–	–	–	–	1	–	–	–	1	–	–	–	–	–	–	–	–	–	–	3	–	–	–	–	–	–	–
	Tasgius ater (Gravenhorst, 1802)	–	–	1	–	–	–	–	1	–	–	–	–	–	–	–	–	–	–	–	–	–	–	–	–	–	–	1	–	–	–	–	–	–	–	–
	Tetralaucopora longitarsis (Erichson, 1837)	–	–	–	–	–	–	–	–	–	–	–	–	–	–	–	–	–	–	–	–	–	–	–	–	–	–	1	–	–	–	–	–	–	–	–
	Trichiusa immigrata Lohse, 1984	–	–	4	–	–	–	–	–	–	–	–	–	–	–	–	–	–	–	–	–	–	–	–	–	–	–	–	–	–	–	–	–	–	–	–
	Xantholinus gallicus Coiffait, 1956	–	–	–	–	–	–	–	–	–	–	–	–	–	–	–	–	–	–	–	–	–	–	–	–	1	–	–	–	–	–	–	1	1	–	–
	Xantholinus linearis (Olivier, 1795)	–	–	–	1	–	–	–	2	–	–	2	–	–	–	–	1	–	–	–	–	–	–	–	–	–	–	2	–	–	–	–	–	–	1	–
	Xantholinus longiventris Heer, 1839	–	–	–	–	–	–	–	–	–	–	–	–	–	–	–	–	–	–	1	–	–	–	–	–	–	–	–	–	–	–	–	–	–	–	–
Gastropods: visual search, soil samples, pitfall trapping, hay baits.
Spiders: pitfall traps, hay baits.
Millipedes: visual search, pitfall traps, hay baits.
Woodlice: pitfall traps, hay baits.
Ants: visual search, pitfall traps, hay baits.
Ground beetles: pitfall traps, hay baits.
Rove beetles: pitfall traps, hay baits.
Juveniles were not identified to species and are thus not included in this table.
