# Supplementary material for: Ground-dwelling invertebrate diversity in domestic gardens along a rural-urban gradient: Landscape characteristics are more important than garden characteristics
Source: PLoS One. 2020 Oct 2;15(10):e0240061. doi: 10.1371/journal.pone.0240061 (PMC7531831; doi:10.1371/journal.pone.0240061)
Supplement: S5 Table — (XLS) [file pone.0240061.s005.xls]

## Sheet: Species richness
S5 Table. Species richness and percentage of the species pool of all gardens for seven taxonomical groups of ground-dwelling invertebrates for 35 domestic gardens.
Garden	Gastropod_species_richness	%_of_overall_gastropod_species_richness	Spider_species_richness	%_of_overall_spider_species_richness	Spider_species_richness_supplemented	%_of_overall_spider_species_richness_supplemented	Millipede_species_richness	%_of_overall_millipede_species_richness	Woodlice_species_richness	%_of_overall_woodlice_species_richness	Ant_species_richness	%_of_overall_ant_species_richness	Ground_beetle_species_richness	%_od_overall_ground_beetle_species_richness	Rove_beetle_species_richness	%_of_overall_rove_beetle_species_richness	Total_species_richness_identified_specimens	Total_species_richness_supplemented
1	6	15.3846	10	18.5185	14	24.5614	4	18.1818	4	40	8	27.5862	0	0	7	8.04598	39	43
2	11	28.2051	6	11.1111	7	12.2807	6	27.2727	6	60	6	20.6897	1	3.84615	25	28.7356	61	62
3	16	41.0256	10	18.5185	11	19.2982	2	9.09091	8	80	11	37.931	1	3.84615	24	27.5862	72	73
4	5	12.8205	10	18.5185	11	19.2982	5	22.7273	5	50	8	27.5862	0	0	14	16.092	47	48
5	9	23.0769	9	16.6667	11	19.2982	4	18.1818	4	40	7	24.1379	1	3.84615	6	6.89655	40	42
6	7	17.9487	5	9.25926	7	12.2807	7	31.8182	5	50	4	13.7931	1	3.84615	8	9.1954	37	39
7	9	23.0769	11	20.3704	14	24.5614	4	18.1818	4	40	7	24.1379	3	11.5385	9	10.3448	47	50
8	7	17.9487	8	14.8148	11	19.2982	4	18.1818	6	60	4	13.7931	0	0	9	10.3448	38	41
9	10	25.641	10	18.5185	12	21.0526	5	22.7273	3	30	6	20.6897	1	3.84615	6	6.89655	41	43
10	8	20.5128	6	11.1111	9	15.7895	4	18.1818	4	40	8	27.5862	0	0	6	6.89655	36	39
11	16	41.0256	13	24.0741	16	28.0702	5	22.7273	5	50	6	20.6897	0	0	19	21.8391	64	67
12	10	25.641	18	33.3333	20	35.0877	8	36.3636	3	30	10	34.4828	0	0	11	12.6437	60	62
13	7	17.9487	9	16.6667	11	19.2982	13	59.0909	4	40	9	31.0345	1	3.84615	8	9.1954	51	53
14	9	23.0769	11	20.3704	13	22.807	4	18.1818	5	50	7	24.1379	1	3.84615	16	18.3908	53	55
15	8	20.5128	10	18.5185	12	21.0526	5	22.7273	1	10	9	31.0345	0	0	11	12.6437	44	46
16	10	25.641	7	12.963	11	19.2982	5	22.7273	6	60	10	34.4828	0	0	7	8.04598	45	49
17	9	23.0769	9	16.6667	11	19.2982	9	40.9091	4	40	7	24.1379	0	0	5	5.74713	43	45
18	13	33.3333	9	16.6667	10	17.5439	10	45.4545	5	50	10	34.4828	3	11.5385	14	16.092	64	65
19	8	20.5128	11	20.3704	14	24.5614	9	40.9091	5	50	11	37.931	0	0	15	17.2414	59	62
20	12	30.7692	14	25.9259	16	28.0702	7	31.8182	3	30	8	27.5862	0	0	14	16.092	58	60
21	12	30.7692	11	20.3704	14	24.5614	4	18.1818	1	10	7	24.1379	0	0	8	9.1954	43	46
22	20	51.2821	9	16.6667	10	17.5439	4	18.1818	4	40	11	37.931	0	0	7	8.04598	55	56
23	8	20.5128	7	12.963	8	14.0351	6	27.2727	4	40	5	17.2414	0	0	10	11.4943	40	41
24	7	17.9487	10	18.5185	13	22.807	7	31.8182	1	10	6	20.6897	1	3.84615	9	10.3448	41	44
25	8	20.5128	13	24.0741	13	22.807	5	22.7273	5	50	7	24.1379	0	0	8	9.1954	46	46
26	7	17.9487	7	12.963	9	15.7895	3	13.6364	1	10	8	27.5862	0	0	9	10.3448	35	37
27	6	15.3846	4	7.40741	6	10.5263	3	13.6364	3	30	6	20.6897	5	19.2308	16	18.3908	43	45
28	21	53.8462	13	24.0741	16	28.0702	3	13.6364	5	50	12	41.3793	3	11.5385	7	8.04598	64	67
29	15	38.4615	6	11.1111	8	14.0351	8	36.3636	7	70	6	20.6897	3	11.5385	6	6.89655	51	53
30	7	17.9487	7	12.963	12	21.0526	4	18.1818	4	40	8	27.5862	0	0	7	8.04598	37	42
31	12	30.7692	6	11.1111	8	14.0351	4	18.1818	4	40	10	34.4828	0	0	9	10.3448	45	47
32	10	25.641	11	20.3704	15	26.3158	8	36.3636	1	10	8	27.5862	0	0	6	6.89655	44	48
33	13	33.3333	9	16.6667	12	21.0526	5	22.7273	3	30	13	44.8276	0	0	11	12.6437	54	57
34	17	43.5897	8	14.8148	10	17.5439	4	18.1818	3	30	6	20.6897	3	11.5385	20	22.9885	61	63
35	13	33.3333	9	16.6667	11	19.2982	7	31.8182	6	60	9	31.0345	2	7.69231	9	10.3448	55	57
