# Supplementary material for: Ground-dwelling invertebrate diversity in domestic gardens along a rural-urban gradient: Landscape characteristics are more important than garden characteristics
Source: PLoS One. 2020 Oct 2;15(10):e0240061. doi: 10.1371/journal.pone.0240061 (PMC7531831; doi:10.1371/journal.pone.0240061)
Supplement: S6 Table — (XLS) [file pone.0240061.s006.xls]

## Sheet: Abundance
S6 Table. Numbers of specimens collected for each of six taxonomical groups in 35 domestic gardens.
Garden	Gastropod_abundance	Spider_abundance	Spider_abundance_supplemented	Millipede_abundance	Woodlice_abundance	Woodlice_abundance_supplemented	Ground_beetle_abundance	Rove_beetle_abundance
1	62	25	66	344	228	230	0	8
2	70	19	43	301	97	101	1	275
3	267	17	48	112	1210	1222	1	71
4	91	30	45	188	135	184	0	75
5	121	19	84	545	297	297	1	37
6	43	22	103	356	26	29	1	12
7	79	32	73	23	6	6	3	22
8	134	16	34	492	777	4217	0	14
9	70	37	71	69	3	3	1	13
10	50	13	113	137	44	44	0	9
11	137	42	181	63	25	26	0	37
12	144	50	120	143	7	8	0	35
13	31	28	53	286	42	43	1	11
14	56	42	182	106	120	130	1	38
15	64	36	120	103	1	1	0	28
16	81	39	144	282	125	128	0	14
17	29	20	54	370	13	28	0	8
18	81	31	62	550	273	285	3	34
19	97	80	190	326	491	741	0	40
20	55	50	136	100	321	351	0	27
21	100	25	144	19	25	26	0	13
22	111	15	34	17	143	143	0	10
23	52	11	27	650	42	45	0	24
24	37	54	115	69	1	5	1	20
25	70	31	95	119	1884	1893	0	22
26	119	17	41	54	2	3	0	20
27	100	42	61	16	410	1036	6	50
28	162	33	111	19	436	449	3	13
29	227	22	73	225	135	321	5	18
30	61	17	66	390	16	17	0	25
31	91	50	136	71	137	183	0	27
32	59	30	78	236	5	5	0	8
33	84	37	110	30	8	8	0	25
34	198	28	39	22	92	103	8	170
35	194	19	57	48	1446	1622	3	22
