# Supplementary material for: Ground-dwelling invertebrate diversity in domestic gardens along a rural-urban gradient: Landscape characteristics are more important than garden characteristics
Source: PLoS One. 2020 Oct 2;15(10):e0240061. doi: 10.1371/journal.pone.0240061 (PMC7531831; doi:10.1371/journal.pone.0240061)
Supplement: S7 Table — As the two landscape factors were intercorrelated, separate models were used to assess their effects. To test whether the assignment to classes with different distance to city centre, different percentages of sealed area in the surroundings, or different garden sizes affected the outcomes, analyses were repeated using models that treated all factors as continuous variables. This resulted in four different model types (models 1–4). Full models were stepwise reduced by omitting variables explaining little variation (F < 1.0) staring with the variable with the lowest F-value. However, the main landscape factors and garden size were always retained in the model. Species richness was log-transformed. All models used a quasipoission error distribution and log-link function. (XLSX) [file pone.0240061.s007.xlsx]

## Sheet: Sheet1
			Model 1										Model 2										Model 3										Model 4
			Species richness				Abundance						Species richness				Abundance						Species richness				Abundance						Species richness				Abundance
			df	F	P		df	F	P				df	F	P		df	F	P				df	F	P		df	F	P				df	F	P		df	F	P
Gastropods (log-transformed; model quasipoisson for richness, Gaussian for abundance)	Distance to city centre	3 classes	2,32	3.42	0.049	l>m>s	2,32	6.28	0.005	l>s>m	Distance to city centre		1,33	6.46	0.017	𝜷=0.21725; R2adj.=0.1072	1,33	0.53	0.47		Percentage sealed area	3 classes	2,32	0.98	0.39		2,32	0.72	0.49		Percentage sealed area		1,33	0.16	0.69		1,33	1.83	0.19
	Area with vegetation	3 classes	2,30	2.06	0.15		2,30	0.06	0.95		Area with vegetation		1,32	0.35	0.56		1,32	0.18	0.68		Area with vegetation	3 classes	2,30	2.08	0.14		2,30	0.11	0.9		Area with vegetation		1,32	1.4	0.25		1,32	0.12	0.74
	Total native plant species richness	residuals2	1,29	9.08	0.006	𝜷=0.003885; R2adj.=0.04585	1,29	2.82	0.1		Total native plant species richness	residuals2	1,31	3.34	0.078		1,31	3.27	0.08		Total native plant species richness	residuals2	1,29	6.9	0.014	𝜷=0.003885; R2adj.=0.04585	1,29	4.09	0.053		Total native plant species richness	residuals2	1,31	2.83	0.1		1,31	3.52	0.07
	Habitat richness	residuals2	1,28	4.61	0.042	𝜷=0.09445; R2adj.=0.07149	–	–	–		Habitat richness	residuals2	1,30	2.51	0.12		–	–	–		Habitat richness	residuals2	1,28	3.38	0.077		–	–	–		Habitat richness	residuals2	1,30	2.65	0.11		–	–	–
	Structural diversity	residuals2	1,27	3.56	0.071		–	–	–		Structural diversity	residuals2	1,29	7.15	0.012	𝜷=-0.2714; R2adj.=0.03342	–	–	–		Structural diversity	residuals2	1,27	2.12	0.16		–	–	–		Structural diversity	residuals2	1,29	4.24	0.048	𝜷=-0.27226; R2adj.=0.03325	–	–	–
	Index of permeable garden border		–	–	–		–	–	–		Index of permeable garden border		–	–	–		–	–	–		Index of permeable garden border		–	–	–		–	–	–		Index of permeable garden border		–	–	–		–	–	–
	Distance to city centre * Area with vegetation		2,25	1.45	0.25		–	–	–												Percentage sealed area * Area with vegetation		–	–	–		3,26	1.27	0.3
Spiders (log-transformed; model quasipoisson for richness, Gaussian for abundance)	Distance to city centre	3 levels	2,32	3.1	0.063		2,32	0.77	0.47		Distance to city centre		1,33	6.44	0.017	𝜷=0.1809; R2adj.=0.09282	1,33	1.05	0.31		Percentage sealed area	3 classes	2,32	0.68	0.52		2,32	0.92	0.41		Percentage sealed area		1,33	0.2	0.66		1,33	0.1	0.76
	Area with vegetation	3 levels	2,30	3.03	0.066		2,30	1.38	0.27		Area with vegetation		1,32	15.2	<0.001	𝜷=0.026208; R2adj.=0.3566	1,32	4.56	0.041	𝜷=0.01695; R2adj.=0.04507	Area with vegetation	3 classes	2,30	5.08	0.013	l>m>s	2,30	0.46	0.63		Area with vegetation		1,32	22.69	<0.001	𝜷=0.026208; R2adj.=0.3566	1,32	3.57	0.069
	Total native plant species richness	residuals	–	–	–		1,29	1.77	0.19		Total native plant species richness	residuals2	–	–	–		1,31	1.45	0.24		Total native plant species richness	residuals2	–	–	–		1,29	1.17	0.29		Total native plant species richness	residuals2	–	–	–		1,31	1.47	0.24
	Habitat richness	residuals	1,29	1.25	0.27		–	–	–		Habitat richness	residuals2	1,31	1.78	0.19		–	–	–		Habitat richness	residuals2	–	–	–		–	–	–	–	Habitat richness	residuals2	1,31	1.6	0.22		–	–	–
	Structural diversity	residuals	1,28	1.23	0.28		1,28	1.01	0.32		Structural diversity	residuals2	–	–	–		–	–	–		Structural diversity	residuals2	1,29	1.3	0.26		–	–	–	–	Structural diversity	residuals2	1,30	1.65	0.21		–	–	–
	Index of permeable garden border		1,27	2.14	0.16		1,27	1.91	0.18		Index of permeable garden border		1,30	1.8	0.19		1,30	1.91	0.18		Index of permeable garden border		1,28	2.5	0.13		1,28	1.72	0.2		Index of permeable garden border		1,29	3.47	0.073		1,30	2.2	0.15
	Distance to City Centre * Area with vegetation		2,25	1.8	0.19		–	–	–												Percentage sealed area * Area with vegetation		–	–	–		–	–	–	–
Spiders supplemented (log-transformed; model quasipoisson for richness, Gaussian for abundance)	Distance to city centre	3 levels	2,32	3.63	0.041	l>m>s	2,32	4.74	0.016	m>l>s	Distance to city centre		1,33	6.26	0.018	𝜷=0.15845; R2adj.=0.0992	1,33	0.88	0.35		Percentage sealed area	3 classes	2,32	0.46	0.63		2,32	3.18	0.058		Percentage sealed area		1,33	0.22	0.65		1,33	0.22	0.64
	Area with vegetation	3 levels	2,30	2.02	0.15		2,30	0.8	0.46		Area with vegetation		1,32	10.55	0.003	𝜷= 0.020043; R2adj.= 0.2801	1,32	3.46	0.072		Area with vegetation	3 classes	2,30	4.53	0.02	l>m>s	2,30	1.7	0.2		Area with vegetation		1,32	16.13	<0.001	𝜷= 0.020043; R2adj.= 0.2801	1,32	4.12	0.051	𝜷= 0.02417; R2adj.= 0.08386
	Total native plant species richness	residuals	–	–	–		–	–	–		Total native plant species richness	residuals2	–	–	–		–	–	–		Total native plant species richness	residuals2	–	–	–		–	–	–		Total native plant species richness	residuals2	–	–	–		–	–	–
	Habitat richness	residuals	1,29	1.31	0.26		–	–	–		Habitat richness	residuals2	1,31	2.12	0.16		1,31	3.1	0.088		Habitat richness	residuals2	1,29	1.14	0.3		1,29	2.99	0.096		Habitat richness	residuals2	1,31	2.04	0.16		1,31	3.09	0.089
	Structural diversity	residuals	1,28	1.5	0.23		–	–	–		Structural diversity	residuals2	1,30	1.36	0.25		–	–	–		Structural diversity	residuals2	1,28	1.47	0.24		–	–	–		Structural diversity	residuals2	1,30	2.33	0.14		–	–	–
	Index of permeable garden border		1,27	1.55	0.23		–	–	–		Index of permeable garden border		1,29	1.35	0.25		–	–	–		Index of permeable garden border		1,27	2.08	0.16		–	–	–		Index of permeable garden border		1,29	2.57	0.12		–	–	–
	Distance to City Centre * Area with vegetation		2,25	1.88	0.17		–	–	–												Percentage sealed area * Area with vegetation		–	–	–		3,26	1.95	0.147
Millipedes (species richness log-transformed, abundance sqrt-transformed; model quasipoisson for richness, Gaussian for abundance)	Distance to city centre	3 levels	2,32	3.82	0.033	m>s>l	2,32	0.74	0.49		Distance to city centre		1,33	0.05	0.83		1,33	0.02	0.88		Percentage sealed area	3 classes	2,32	0.92	0.41		2,32	1.11	0.34		Percentage sealed area		1,33	1.12	0.3		1,33	0	>0.99
	Area with vegetation	3 levels	2,30	1.1	0.35		2,30	3.19	0.058		Area with vegetation		1,32	1	0.33		1,32	5.28	0.029	𝜷=-0.2869; R2adj.=0.07999	Area with vegetation	3 classes	2,30	0.73	0.49		2,30	1.53	0.24		Area with vegetation		1,32	0.32	0.58		1,32	5.68	0.024	𝜷=-0.2869; R2adj.=0.07999
	Total native plant species richness	residuals	–	–	–		1,29	11.68	0.002		Total native plant species richness	residuals2	1,31	1.91	0.18		1,31	7.84	0.009	𝜷=-0.1094; R2adj.=0.15	Total native plant species richness	residuals2	1,29	1	0.33		1,29	12.13	0.002	𝜷=-0.1094; R2adj.=0.15	Total native plant species richness	residuals2	1,31	2.05	0.16		1,31	8	0.008	𝜷=-0.1094; R2adj.=0.15
	Habitat richness	residuals	–	–	–		–	–	–		Habitat richness	residuals2	1,30	2.38	0.13		–	–	–		Habitat richness	residuals2	1,28	2.81	0.11		–	–	–	–	Habitat richness	residuals2	1,30	2.99	0.094		–	–	–
	Structural diversity	residuals	–	–	–		–	–	–		Structural diversity	residuals2	–	–	–		1,30	1.05	0.31		Structural diversity	residuals2	–	–	–		–	–	–	–	Structural diversity	residuals2	–	–	–		1,30	1.06	0.31
	Index of permeable garden border		–	–	–		1,28	2.61	0.12		Index of permeable garden border		–	–	–		1,29	2.97	0.095		Index of permeable garden border		–	–	–		1,28	2.53	0.12		Index of permeable garden border		–	–	–		1,29	2.52	0.12
	Distance to City Centre * Area with vegetation		–	–	–		2,26	1.79	0.19												Percentage sealed area * Area with vegetation		–	–	–		–	–	–	–
Woodlice (log-transformed; model quasipoisson for richness, Gaussian for abundance)	Distance to city centre	3 classes	2,32	2.51	0.10 (0.09977)		2,32	3.37	0.048	l>s>m	Distance to city centre		1,33	1.93	0.17		1,33	0.2	0.66		Percentage sealed area	3 classes	2,32	0.69	0.51		2,32	0.06	0.94		Percentage sealed area		1,33	0.54	0.47		1,33	0.01	0.94
	Area with vegetation	3 classes	2,30	0.53	0.59		2,30	0.07	0.93		Area with vegetation						1,32	1.09	0.3		Area with vegetation	3 classes	2,30	0.49	0.62		2,30	0.56	0.58		Area with vegetation		1,32	1.77	0.19		1,32	0.75	0.39
	Total native plant species richness	residuals	–	–	–		–	–	–		Total native plant species richness	residuals2	1,32	2.47	0.13		–	–	–		Total native plant species richness	residuals2	–	–	–		–	–	–		Total native plant species richness	residuals2	–	–	–		–	–	–
	Habitat richness	residuals	1,29	2.18	0.15		–	–	–		Habitat richness	residuals2	–	–	–		–	–	–		Habitat richness	residuals2	1,29	1.34	0.26		–	–	–		Habitat richness	residuals2	–	–	–		–	–	–
	Structural diversity	residuals	–	–	–		–	–	–		Structural diversity	residuals2	–	–	–		1,31	1.04	0.32		Structural diversity	residuals2	–	–	–		–	–	–		Structural diversity	residuals2	–	–	–		–	–	–
	Index of permeable garden border		1,28	2.03	0.17		–	–	–		Index of permeable garden border		–	–	–		–	–	–		Index of permeable garden border		–	–	–		–	–	–		Index of permeable garden border		–	–	–		–	–	–
	Distance to city centre * Area with vegetation		–	–	–		–	–	–												Percentage sealed area * Area with vegetation		3,26	1.69	0.19		3,27	1.87	0.16
Woodlice incl. juveniles (log-transformed; model quasipoisson for richness, Gaussian for abundance)	Distance to city centre	3 levels					2,32	3.76	0.035	s>l>m	Distance to city centre						1,33	0	0.98		Percentage sealed area	3 classes					2,32	0.02	0.98		Percentage sealed area						1,33	0.07	0.79
	Area with vegetation	3 levels					2,30	0.03	0.97		Area with vegetation						1,32	1.85	0.18		Area with vegetation	3 classes					2,30	0.76	0.48		Area with vegetation						1,32	1.58	0.22
	Total native plant species richness	residuals					–	–	–		Total native plant species richness	residuals2					–	–	–		Total native plant species richness	residuals2					1,29	1.12	0.3		Total native plant species richness	residuals2					–	–	–
	Habitat richness	residuals					–	–	–		Habitat richness	residuals2					–	–	–		Habitat richness	residuals2					–	–	–	–	Habitat richness	residuals2					–	–	–
	Structural diversity	residuals					–	–	–		Structural diversity	residuals2					1,31	1.19	0.28		Structural diversity	residuals2					–	–	–	–	Structural diversity	residuals2					–	–	–
	Index of permeable garden border						–	–	–		Index of permeable garden border						–	–	–		Index of permeable garden border						–	–	–	–	Index of permeable garden border						–	–	–
	Distance to City Centre * Area with vegetation						–	–	–												Percentage sealed area * Area with vegetation						3,26	1.79	0.17
Ants (log-transformed; model quasipoisson)	Distance to city centre	3 levels	2,32	5.02	0.013	l>m>s					Distance to city centre		1,33	7.6	0.01	𝜷=0.16329; R2adj.=0.08986					Percentage sealed area	3 classes	2,32	2.38	0.11						Percentage sealed area		1,33	2.89	0.10 (0.09961)
	Area with vegetation	3 levels	2,30	6.7	0.004	l>m>s					Area with vegetation		1,32	22.41	<0.001	𝜷=0.025954; R2adj.=0.4245					Area with vegetation	3 classes	2,30	9.9	<0.001	l>m>s					Area with vegetation		1,32	24.37	<0.001	𝜷=0.16329; R2adj.=0.08986
	Total native plant species richness	residuals	1,29	3.15	0.087						Total native plant species richness	residuals2	1,31	4.84	0.036	𝜷=0.003346; R2adj.=0.05709					Total native plant species richness	residuals2	1,29	4.06	0.054						Total native plant species richness	residuals2	1,31	4.63	0.04	𝜷=0.025954; R2adj.=0.4245
	Habitat richness	residuals	–	–	–						Habitat richness	residuals2	1,30	1.35	0.25						Habitat richness	residuals2	–	–	–						Habitat richness	residuals2	1,30	1.48	0.23
	Structural diversity	residuals	–	–	–						Structural diversity	residuals2	1,29	1.38	0.25						Structural diversity	residuals2	1,28	1.1	0.3						Structural diversity	residuals2	–	–	–
	Index of permeable garden border		–	–	–						Index of permeable garden border		–	–	–						Index of permeable garden border		–	–	–						Index of permeable garden border		–	–	–
	Distance to City Centre * Area with vegetation		–	–	–																Percentage sealed area * Area with vegetation		–	–	–
Rove beetles (log-transformed; model quasipoisson for richness, Gaussian for abundance)	Distance to city centre	3 levels	2,32	4.49	0.02	s>l>m	2,32	9.55	0.001	s>l>m	Distance to city centre		1,33	3.91	0.057		1,33	5.54	0.025	𝜷=-0.5228; R2adj.=0.1213	Percentage sealed area	3 classes	2,32	4.5	0.02	h>m>l	2,32	8.26	0.001	h>m>l	Percentage sealed area		1,33	7.13	0.012	𝜷=-0.2374; R2adj.=0.08309	1,33	18	<0.001	𝜷=-1.9814; R2adj.=0.3378
	Area with vegetation	3 levels	2,30	0.45	0.64		2,30	0	1		Area with vegetation		1,32	0.32	0.58		1,32	0.09	0.76		Area with vegetation	3 classes	2,30	1.32	0.28		2,30	0.71	0.5		Area with vegetation		1,32	0.87	0.36		1,32	0.1	0.75
	Total native plant species richness	residuals	–	–	–		–	–	–		Total native plant species richness	residuals2	–	–	–		–	–	–		Total native plant species richness	residuals2	1,29	1.37	0.25		1,29	1.42	0.24		Total native plant species richness	residuals2	–	–	–		–	–	–
	Habitat richness	residuals	–	–	–		1,29	1.51	0.23		Habitat richness	residuals2	–	–	–		–	–	–		Habitat richness	residuals2	–	–	–		–	–	–		Habitat richness	residuals2	–	–	–		–	–	–
	Structural diversity	residuals	–	–	–		–	–	–		Structural diversity	residuals2	–	–	–		–	–	–		Structural diversity	residuals2	–	–	–		–	–	–		Structural diversity	residuals2	–	–	–		–	–	–
	Index of permeable garden border		–	–	–		–	–	–		Index of permeable garden border		–	–	–		–	–	–		Index of permeable garden border		–	–	–		–	–	–		Index of permeable garden border		–	–	–		–	–	–
	Distance to City Centre * Area with vegetation		2,28	1.28	0.29		2,27	1.58	0.23												Percentage sealed area * Area with vegetation		–	–	–		–	–	–
All groups combined (log-transformed; model quasipoisson for richness, Gaussian for abundance)	Distance to city centre	3 levels	2,32	1.72	0.2		2,32	4.92	0.015	s>l>m	Distance to city centre		1,33	0.49	0.49		1,33	0.82	0.37		Percentage sealed area	3 classes	2,32	0.17	0.85		2,32	0.25	0.78		Percentage sealed area		1,33	0.01	0.92		1,33	0.9	0.35
	Area with vegetation	3 levels	2,30	3.43	0.047	l>s>m	2,30	0.03	0.97		Area with vegetation		1,32	3.73	0.062		1,32	3.24	0.082		Area with vegetation	3 classes	2,30	2.89	0.073		2,30	1.43	0.26		Area with vegetation		1,32	4.86	0.035	𝜷=0.008833; R2adj.=0.08046	1,32	3.15	0.086
	Total native plant species richness	residuals	1,29	4.58	0.042	𝜷=0.001479; R2adj.=0.00557	1,29	1.03	0.32		Total native plant species richness	residuals2	1,31	1.21	0.28		–	–	–		Total native plant species richness	residuals2	1,29	5.12	0.032	𝜷=0.001479; R2adj.=0.00557	–	–	–		Total native plant species richness	residuals2	1,31	1.22	0.28		–	–	–
	Habitat richness	residuals	1,28	3.31	0.08		–	–	–		Habitat richness	residuals2	1,30	1.3	0.26		1,31	2.68	0.11		Habitat richness	residuals2	1,28	1.24	0.28		1,29	2.22	0.15		Habitat richness	residuals2	–	–	–		1,31	3.02	0.093
	Structural diversity	residuals	–	–	–		1,28	1.68	0.21		Structural diversity	residuals2	1,29	3.65	0.066		1,30	3.05	0.091		Structural diversity	residuals2	1,27	1.28	0.27		1,28	2.48	0.13		Structural diversity	residuals2	1,30	2.22	0.15		1,30	2.74	0.11
	Index of permeable garden border		1,27	1.52	0.23		–	–	–		Index of permeable garden border		–	–	–		–	–	–		Index of permeable garden border		1,26	1.14	0.296		–	–	–		Index of permeable garden border		–	–	–		–	–	–
	Distance to City Centre * Area with vegetation		–	–	–		–	–	–												Percentage sealed area * Area with vegetation		–	–	–		–	–	–
All groups combined supplemented (log-transformed; model quasipoisson for richness, Gaussian for abundance)	Distance to city centre	3 levels	2,32	1.79	0.19		2,32	4.31	0.023	s>l>m	Distance to city centre		1,33	1.27	0.27		1,33	0.77	0.39		Percentage sealed area	3 classes	2,32	0.14	0.87		2,32	0.32	0.73		Percentage sealed area		1,33	0	0.99		1,33	0.92	0.35
	Area with vegetation	3 levels	2,30	3.16	0.058		2,30	0.02	0.98		Area with vegetation		1,32	4.19	0.050 (0.04990)	𝜷=0.009032; R2adj.=0.1026	1,32	2.86	0.10 (0.1010)		Area with vegetation	3 classes	2,30	2.76	0.081		2,30	1.36	0.27		Area with vegetation		1,32	5.96	0.021	𝜷=0.009032; R2adj.=0.1026	1,32	2.74	0.11
	Total native plant species richness	residuals	1,29	4.76	0.038	𝜷=0.001473; R2adj.=0.01057	1,29	1.03	0.32		Total native plant species richness	residuals2	1,31	1.43	0.24		–	–	–		Total native plant species richness	residuals2	1,29	5.31	0.029	𝜷=0.001473; R2adj.=0.01057	–	–	–		Total native plant species richness	residuals2	1,31	1.47	0.24		–	–	–
	Habitat richness	residuals	1,28	4.25	0.049	𝜷=0.04324; R2adj.=0.05012	–	–	–		Habitat richness	residuals2	1,30	1.94	0.17		1,31	2.34	0.14		Habitat richness	residuals2	1,28	1.82	0.19		1,29	2.01	0.17		Habitat richness	residuals2	1,30	1.6	0.22		1,31	2.7	0.11
	Structural diversity	residuals	–	–	–		1,28	1.56	0.22		Structural diversity	residuals2	1,29	3.27	0.081	𝜷=-0.10563; R2adj.=0.005746	1,30	2.82	0.10 (0.1037)		Structural diversity	residuals2	–	–	–		1,28	2.27	0.14		Structural diversity	residuals2	1,29	2.61	0.12		1,30	2.52	0.12
	Index of permeable garden border		1,27	1.14	0.3						Index of permeable garden border		–	–	–		–	–	–		Index of permeable garden border		–	–	–		–	–	–		Index of permeable garden border		–	–	–		–	–	–
	Distance to City Centre * Area with vegetation		–	–	–		–	–	–												Percentage sealed area * Area with vegetation		–	–	–		–	–	–
Significant P-values (< 0.05) are in bold
1 log-transformed
2 residuals of the regression on total garden area
– Factor was excluded from the model by step-wise reduction

## Sheet: Sheet2
S7 Table. Summaries of GLMs testing the effects of landscape factors (distance to city centre or percentage of sealed area in the surroundings), garden size (area with vegetation) and local garden characteristics, as well as of the interaction between the landscape factors and garden size on species richness and abundance of different taxonomical groups. As the two landscape factors were intercor…
	Model 1								Model 2								Model 3								Model 4
	Landscape factor: Distance to city centre; main factors as classes								Landscape factor: Distance to city centre; main factors as continuous variables								Landscape factor: Percentage of sealed area in surroundings; main factors as classes								Landscape factor: Percentage sealed area in surroundings; main factors as continuous variables
			Species richness			Abundance					Species richness			Abundance					Species richness			Abundance					Species richness			Abundance
			df	F	P	df	F	P			df	F	P	df	F	P			df	F	P	df	F	P			df	F	P	df	F	P
Gastropods	Distance to city centre	3 classes	2,32	3.42	0.049	2,32	6.82	0.004	Distance to city centre	1	1,33	6.46	0.017	1,33	2.15	0.15	Percentage sealed area	3 classes	2,32	0.98	0.39	2,32	0.09	0.91	Percentage sealed area	1	1,33	0.16	0.69	1,33	0.42	0.52
	Area with vegetation	3 classes	2,30	2.06	0.15	2,30	0.11	0.9	Area with vegetation	2	1,32	0.35	0.56	1,32	0.72	0.4	Area with vegetation	3 classes	2,30	2.08	0.14	2,30	0.2	0.82	Area with vegetation	2	1,32	1.4	0.25	1,32	0.01	0.93
	Total native plant species richness	residuals3	1,29	9.08	0.006	1,29	3.49	0.072	Total native plant species richness	residuals3	1,31	3.34	0.078	1,31	3.47	0.072	Total native plant species richness	residuals3	1,29	6.9	0.014	1,29	3.97	0.057	Total native plant species richness	residuals3	1,31	2.83	0.1	1,31	3.23	0.082
	Habitat richness	residuals3	1,28	4.61	0.042	1,28	1.3	0.26	Habitat richness	residuals3	1,30	2.51	0.12	–	–	–	Habitat richness	residuals3	1,28	3.38	0.077	–	–	–	Habitat richness	residuals3	1,30	2.65	0.11	–	–	–
	Structural diversity	residuals3	1,27	3.56	0.071	–	–	–	Structural diversity	residuals3	1,29	7.15	0.012	–	–	–	Structural diversity	residuals3	1,27	2.12	0.16	–	–	–	Structural diversity	residuals3	1,29	4.24	0.048	–	–	–
	Index of permeable garden border		–	–	–	–	–	–	Index of permeable garden border		–	–	–	–	–	–	Index of permeable garden border		–	–	–	–	–	–	Index of permeable garden border		–	–	–	–	–	–
	Distance to city centre * Area with vegetation		2,25	1.45	0.25	–	–	–									Percentage sealed area * Area with vegetation		–	–	–	3,26	1.24	0.32
Spiders	Distance to city centre	3 classes	2,32	3.1	0.063	2,32	1.24	0.31	Distance to city centre	1	1,33	6.44	0.017	1,33	0.83	0.37	Percentage sealed area	3 classes	2,32	0.68	0.52	2,32	1.84	0.18	Percentage sealed area	1	1,33	0.2	0.66	1,33	0.19	0.67
	Area with vegetation	3 classes	2,30	3.03	0.066	2,30	1.47	0.25	Area with vegetation	2	1,32	15.2	<0.001	1,32	4.73	0.038	Area with vegetation	3 classes	2,30	5.08	0.013	2,30	0.48	0.62	Area with vegetation	2	1,32	22.69	<0.001	1,32	4.13	0.051
	Total native plant species richness	residuals3	–	–	–	1,29	2.3	0.14	Total native plant species richness	residuals3	–	–	–	1,31	1.89	0.18	Total native plant species richness	residuals3	–	–	–	1,29	1.44	0.24	Total native plant species richness	residuals3	–	–	–	1,31	2.02	0.17
	Habitat richness	residuals3	1,29	1.25	0.27	–	–	–	Habitat richness	residuals3	1,31	1.78	0.19	1,30	1.09	0.31	Habitat richness	residuals3	–	–	–	–	–	–	Habitat richness	residuals3	1,31	1.6	0.22	–	–	–
	Structural diversity	residuals3	1,28	1.23	0.28	–	–	–	Structural diversity	residuals3	–	–	–	–	–	–	Structural diversity	residuals3	1,29	1.3	0.26	–	–	–	Structural diversity	residuals3	1,30	1.65	0.21	–	–	–
	Index of permeable garden border		1,27	2.14	0.16	1,28	1.42	0.24	Index of permeable garden border		1,30	1.8	0.19	1,29	1.32	0.26	Index of permeable garden border		1,28	2.5	0.13	1,28	1.54	0.23	Index of permeable garden border		1,29	3.47	0.073	1,30	1.6	0.22
	Distance to City Centre * Area with vegetation		2,25	1.8	0.19	–	–	–									Percentage sealed area * Area with vegetation		–	–	–	–	–	–
Spiders supplemented	Distance to city centre	3 classes	2,32	3.63	0.041	2,32	5.61	0.009	Distance to city centre	1	1,33	6.26	0.018	1,33	0.36	0.55	Percentage sealed area	3 classes	2,32	0.46	0.63	2,32	4.35	0.024	Percentage sealed area	1	1,33	0.22	0.65	1,33	0	0.99
	Area with vegetation	3 classes	2,30	2.02	0.15	2,30	1.2	0.32	Area with vegetation	2	1,32	10.55	0.003	1,32	4.13	0.051	Area with vegetation	3 classes	2,30	4.53	0.02	2,30	2.36	0.11	Area with vegetation	2	1,32	16.13	<0.001	1,32	5.13	0.031
	Total native plant species richness	residuals3	–	–	–	1,29	1.07	0.31	Total native plant species richness	residuals3	–	–	–	–	–	–	Total native plant species richness	residuals3	–	–	–	–	–	–	Total native plant species richness	residuals3	–	–	–	–	–	–
	Habitat richness	residuals3	1,29	1.31	0.26	1,28	1.97	0.17	Habitat richness	residuals3	1,31	2.12	0.16	1,31	5.28	0.029	Habitat richness	residuals3	1,29	1.14	0.3	1,29	4.63	0.041	Habitat richness	residuals3	1,31	2.04	0.16	1,31	4.88	0.035
	Structural diversity	residuals3	1,28	1.5	0.23	–	–	–	Structural diversity	residuals3	1,30	1.36	0.25	–	–	–	Structural diversity	residuals3	1,28	1.47	0.24	–	–	–	Structural diversity	residuals3	1,30	2.33	0.14	–	–	–
	Index of permeable garden border		1,27	1.55	0.23	–	–	–	Index of permeable garden border		1,29	1.35	0.25	1,30	1.51	0.23	Index of permeable garden border		1,27	2.08	0.16	1,28	1.86	0.19	Index of permeable garden border		1,29	2.57	0.12	1,30	1.99	0.17
	Distance to City Centre * Area with vegetation		2,25	1.88	0.17	–	–	–									Percentage sealed area * Area with vegetation		–	–	–	3,25	2.23	0.11
Millipedes	Distance to city centre	3 classes	2,32	3.82	0.033	2,32	0.4	0.67	Distance to city centre	1	1,33	0.05	0.83	1,33	0.04	0.85	Percentage sealed area	3 classes	2,32	0.92	0.41	2,32	1	0.38	Percentage sealed area	1	1,33	1.12	0.3	1,33	0.01	0.94
	Area with vegetation	3 classes	2,30	1.1	0.35	2,30	3.17	0.059	Area with vegetation	2	1,32	1	0.33	1,32	6.63	0.015	Area with vegetation	3 classes	2,30	0.73	0.49	2,30	1.69	0.2	Area with vegetation	2	1,32	0.32	0.58	1,32	7.43	0.011
	Total native plant species richness	residuals3	–	–	–	1,29	15.33	<0.001	Total native plant species richness	residuals3	1,31	1.91	0.18	1,31	9.37	0.005	Total native plant species richness	residuals3	1,29	1	0.33	1,29	15.67	<0.001	Total native plant species richness	residuals3	1,31	2.05	0.16	1,31	9.76	0.004
	Habitat richness	residuals3	–	–	–	–	–	–	Habitat richness	residuals3	1,30	2.38	0.13	1,30	0.25	0.62	Habitat richness	residuals3	1,28	2.81	0.11	–	–	–	Habitat richness	residuals3	1,30	2.99	0.094	–	–	–
	Structural diversity	residuals3	–	–	–	–	–	–	Structural diversity	residuals3	–	–	–	–	–	–	Structural diversity	residuals3	–	–	–	–	–	–	Structural diversity	residuals3	–	–	–	–	–	–
	Index of permeable garden border		–	–	–	1,28	4.24	0.05	Index of permeable garden border		–	–	–	1,29	3.04	0.092	Index of permeable garden border		–	–	–	1,28	4.18	0.05	Index of permeable garden border		–	–	–	1,30	2.76	0.11
	Distance to City Centre * Area with vegetation		–	–	–	2,26	3.07	0.063									Percentage sealed area * Area with vegetation		–	–	–	–	–	–
Woodlice	Distance to city centre	3 classes	2,32	2.51	0.10 (0.09977)	2,32	2.64	0.089	Distance to city centre	1	1,33	1.93	0.17	1,33	3.44	0.073	Percentage sealed area	3 classes	2,32	0.69	0.51	2,32	0.87	0.43	Percentage sealed area	1	1,33	0.54	0.47	1,33	0.06	0.8
	Area with vegetation	3 classes	2,30	0.53	0.59	2,30	0.27	0.76	Area with vegetation	2				1,32	0.04	0.84	Area with vegetation	3 classes	2,30	0.49	0.62	2,30	0.56	0.58	Area with vegetation	2	1,32	1.77	0.19	1,32	0.2	0.66
	Total native plant species richness	residuals3	–	–	–	–	–	–	Total native plant species richness	residuals3	1,32	2.47	0.13	–	–	–	Total native plant species richness	residuals3	–	–	–	–	–	–	Total native plant species richness	residuals3	–	–	–	–	–	–
	Habitat richness	residuals3	1,29	2.18	0.15	–	–	–	Habitat richness	residuals3	–	–	–	–	–	–	Habitat richness	residuals3	1,29	1.34	0.26	–	–	–	Habitat richness	residuals3	–	–	–	–	–	–
	Structural diversity	residuals3	–	–	–	–	–	–	Structural diversity	residuals3	–	–	–	–	–	–	Structural diversity	residuals3	–	–	–	–	–	–	Structural diversity	residuals3	–	–	–	–	–	–
	Index of permeable garden border		1,28	2.03	0.17	1,29	2.07	0.16	Index of permeable garden border		–	–	–	1,31	2.41	0.13	Index of permeable garden border		–	–	–	1,29	2.37	0.13	Index of permeable garden border		–	–	–	1,31	2.63	0.11
	Distance to city centre * Area with vegetation		–	–	–	–	–	–									Percentage sealed area * Area with vegetation		3,26	1.69	0.19	–	–	–
Woodlice incl. juveniles	Distance to city centre	3 classes				2,32	4.77	0.016	Distance to city centre	1				1,33	0.12	0.74	Percentage sealed area	3 classes				2,32	1.51	0.24	Percentage sealed area	1				1,33	2.45	0.13
	Area with vegetation	3 classes				2,30	0.51	0.61	Area with vegetation	2				1,32	2.26	0.14	Area with vegetation	3 classes				2,30	1.72	0.2	Area with vegetation	2				1,32	1	0.33
	Total native plant species richness	residuals3				–	–	–	Total native plant species richness	residuals3				–	–	–	Total native plant species richness	residuals3				–	–	–	Total native plant species richness	residuals3				–	–	–
	Habitat richness	residuals3				–	–	–	Habitat richness	residuals3				–	–	–	Habitat richness	residuals3				1,29	1.11	0.3	Habitat richness	residuals3				1,31	1.23	0.28
	Structural diversity	residuals3				–	–	–	Structural diversity	residuals3				1,31	1.34	0.26	Structural diversity	residuals3				–	–	–	Structural diversity	residuals3				–	–	–
	Index of permeable garden border					–	–	–	Index of permeable garden border					–	–	–	Index of permeable garden border					–	–	–	Index of permeable garden border					–	–	–
	Distance to City Centre * Area with vegetation					–	–	–									Percentage sealed area * Area with vegetation					–	–	–
Ants	Distance to city centre	3 levels	2,32	5.02	0.013				Distance to city centre	1	1,33	7.6	0.01				Percentage sealed area	3 classes	2,32	2.38	0.11				Percentage sealed area	1	1,33	2.89	0.10 (0.09961)
	Area with vegetation	3 levels	2,30	6.7	0.004				Area with vegetation	2	1,32	22.41	<0.001				Area with vegetation	3 classes	2,30	9.9	<0.001				Area with vegetation	2	1,32	24.37	<0.001
	Total native plant species richness	residuals3	1,29	3.15	0.087				Total native plant species richness	residuals3	1,31	4.84	0.036				Total native plant species richness	residuals3	1,29	4.06	0.054				Total native plant species richness	residuals3	1,31	4.63	0.04
	Habitat richness	residuals3	–	–	–				Habitat richness	residuals3	1,30	1.35	0.25				Habitat richness	residuals3	–	–	–				Habitat richness	residuals3	1,30	1.48	0.23
	Structural diversity	residuals3	–	–	–				Structural diversity	residuals3	1,29	1.38	0.25				Structural diversity	residuals3	1,28	1.1	0.3				Structural diversity	residuals3	–	–	–
	Index of permeable garden border		–	–	–				Index of permeable garden border		–	–	–				Index of permeable garden border		–	–	–				Index of permeable garden border		–	–	–
	Distance to City Centre * Area with vegetation		–	–	–												Percentage sealed area * Area with vegetation		–	–	–
Rove beetles	Distance to city centre	3 classes	2,32	4.49	0.02	2,32	30.36	<0.001	Distance to city centre	1	1,33	3.91	0.057	1,33	11.82	0.002	Percentage sealed area	3 classes	2,32	4.5	0.02	2,32	21.92	<0.001	Percentage sealed area	1	1,33	7.13	0.012	1,33	46.91	<0.001
	Area with vegetation	3 classes	2,30	0.45	0.64	2,30	2.56	0.098	Area with vegetation	2	1,32	0.32	0.58	1,32	2.61	0.12	Area with vegetation	3 classes	2,30	1.32	0.28	2,30	6.27	0.006	Area with vegetation	2	1,32	0.87	0.36	1,32	0.04	0.84
	Total native plant species richness	residuals3	–	–	–	1,29	1.91	0.18	Total native plant species richness	residuals3	–	–	–	–	–	–	Total native plant species richness	residuals3	1,29	1.37	0.25	1,29	3.62	0.067	Total native plant species richness	residuals3	–	–	–	–	–	–
	Habitat richness	residuals3	–	–	–	1,28	4.36	0.047	Habitat richness	residuals3	–	–	–	1,31	1.1	0.3	Habitat richness	residuals3	–	–	–	–	–	–	Habitat richness	residuals3	–	–	–	–	–	–
	Structural diversity	residuals3	–	–	–	1,27	1.52	0.23	Structural diversity	residuals3	–	–	–	1,30	2.83	0.1	Structural diversity	residuals3	–	–	–	1,28	1.59	0.22	Structural diversity	residuals3	–	–	–	1,31	3.08	0.089
	Index of permeable garden border		–	–	–	–	–	–	Index of permeable garden border		–	–	–	1,29	1.19	0.28	Index of permeable garden border		–	–	–	–	–	–	Index of permeable garden border		–	–	–	–	–	–
	Distance to City Centre * Area with vegetation		2,28	1.28	0.29	2,25	1.77	0.19									Percentage sealed area * Area with vegetation		–	–	–	–	–	–
Significant P-values (< 0.05) are in bold
1 log-transformed
2 sqrt-transformed
3 residuals of the regression on total garden area
– Factor was excluded from the model by step-wise reduction
